# Supplementary material for: Molecular xenomonitoring for Wuchereria bancrofti in Culex quinquefasciatus in two districts in Bangladesh supports transmission assessment survey findings
Source: PLoS Negl Trop Dis. 2018 Jul 26;12(7):e0006574. doi: 10.1371/journal.pntd.0006574 (PMC6062013; doi:10.1371/journal.pntd.0006574)
Supplement: S1 Table — (XLSX) [file pntd.0006574.s001.xlsx]

## Sheet: Collection data
T	District	Sub-district/ Upazila	Village/ Community	Trap site	Date	Barcode	Night (1/2/3)	Culex quinquefasciatus						Aedeomyia catastica						Aedes aegypti						Aedes albopictus						Anopheles annularis						Anopheles barbirostris						Anopheles nigerrimus
								Female					Male	Female					Male	Female					Male	Female					Male	Female					Male	Female					Male	Female					Male
								Unfed	Fed	Semigravid	Gravid	Partial		Unfed	Fed	Semigravid	Gravid	Partial		Unfed	Fed	Semigravid	Gravid	Partial		Unfed	Fed	Semigravid	Gravid	Partial		Unfed	Fed	Semigravid	Gravid	Partial		Unfed	Fed	Semigravid	Gravid	Partial		Unfed	Fed	Semigravid	Gravid	Partial
								cxqfu	cxqff	cxqfs	cxqfg	cxqfp	cxqm	adcfu	adcff	adcfs	adcfg	adcfp	adcm	aeaefu	aeaeff	aeaefs	aeaefg	aeaefp	aeaem	aealfu	aealff	aealfs	aealfg	aealfp	aealm	anafu	anaff	anafs	anafg	anafp	anam	anbfu	anbff	anbfs	anbfg	anbfp	anbm	annfu	annff	annfs	annfg	annfp	annm
1	Gaibandha	Palashbari	Moradatia	1	28/9/2016	150258	1	1			1
1	Gaibandha	Palashbari	Moradatia	1	29/9/2016	150258	2
1	Gaibandha	Palashbari	Moradatia	1	30/9/2016	150258	3				2	1
1	Gaibandha	Palashbari	Moradatia	2	28/9/2016	150260	1				2																					1					1								1
1	Gaibandha	Palashbari	Moradatia	2	29/9/2016	150260	2				1
1	Gaibandha	Palashbari	Moradatia	2	30/9/2016	150260	3																									1
1	Gaibandha	Palashbari	Moradatia	3	28/9/2016	150257	1	1			5																					1
1	Gaibandha	Palashbari	Moradatia	3	29/9/2016	150257	2																											1	2											1
1	Gaibandha	Palashbari	Moradatia	3	30/9/2016	150257	3				3
1	Gaibandha	Palashbari	Moradatia	4	28/9/2016	150259	1				1																					2	1				1
1	Gaibandha	Palashbari	Moradatia	4	29/9/2016	150259	2				1
1	Gaibandha	Palashbari	Moradatia	4	30/9/2016	150259	3						1
1	Gaibandha	Palashbari	Moradatia	5	28/9/2016	150256	1																									6
1	Gaibandha	Palashbari	Moradatia	5	29/9/2016	150256	2																									2	3
1	Gaibandha	Palashbari	Moradatia	5	30/9/2016	150256	3																												11		3
1	Gaibandha	Palashbari	Moradatia	6	28/9/2016	150255	1																									14					1
1	Gaibandha	Palashbari	Moradatia	6	29/9/2016	150255	2																										4	2			1
1	Gaibandha	Palashbari	Moradatia	6	30/9/2016	150255	3				1		2																			6	1		1		2
1	Gaibandha	Palashbari	Gorabanda	1	28/9/2016	150265	1
1	Gaibandha	Palashbari	Gorabanda	1	29/9/2016	150265	2
1	Gaibandha	Palashbari	Gorabanda	1	30/9/2016	150265	3				4
1	Gaibandha	Palashbari	Gorabanda	2	28/9/2016	150261	1				4
1	Gaibandha	Palashbari	Gorabanda	2	29/9/2016	150261	2				4
1	Gaibandha	Palashbari	Gorabanda	2	30/9/2016	150261	3				14		1
1	Gaibandha	Palashbari	Gorabanda	3	28/9/2016	150264	1				1
1	Gaibandha	Palashbari	Gorabanda	3	29/9/2016	150264	2				1																					1					1							2
1	Gaibandha	Palashbari	Gorabanda	3	30/9/2016	150264	3				1	1														1																		1
1	Gaibandha	Palashbari	Gorabanda	4	28/9/2016	150254	1	1																													2
1	Gaibandha	Palashbari	Gorabanda	4	29/9/2016	150254	2
1	Gaibandha	Palashbari	Gorabanda	4	30/9/2016	150254	3
1	Gaibandha	Palashbari	Gorabanda	5	28/9/2016	150263	1
1	Gaibandha	Palashbari	Gorabanda	5	29/9/2016	150263	2				1																					1
1	Gaibandha	Palashbari	Gorabanda	5	30/9/2016	150263	3						2
1	Gaibandha	Palashbari	Gorabanda	6	28/9/2016	150262	1
1	Gaibandha	Palashbari	Gorabanda	6	29/9/2016	150262	2
1	Gaibandha	Palashbari	Gorabanda	6	30/9/2016	150262	3				1		1																			1
1	Gaibandha	Sadullahapur	Bhangamore	1	2016-02-10	150201	1				6
1	Gaibandha	Sadullahapur	Bhangamore	1	2016-03-10	150201	2				8																					1					1
1	Gaibandha	Sadullahapur	Bhangamore	1	2016-04-10	150201	3				11
1	Gaibandha	Sadullahapur	Bhangamore	2	2016-02-10	150199	1																																										1
1	Gaibandha	Sadullahapur	Bhangamore	2	2016-03-10	150199	2				3		2
1	Gaibandha	Sadullahapur	Bhangamore	2	2016-04-10	150199	3
1	Gaibandha	Sadullahapur	Bhangamore	3	2016-02-10	150200	1
1	Gaibandha	Sadullahapur	Bhangamore	3	2016-03-10	150200	2				3																																1
1	Gaibandha	Sadullahapur	Bhangamore	3	2016-04-10	150200	3				2		2
1	Gaibandha	Sadullahapur	Bhangamore	4	2016-02-10	150198	1
1	Gaibandha	Sadullahapur	Bhangamore	4	2016-03-10	150198	2				3
1	Gaibandha	Sadullahapur	Bhangamore	4	2016-04-10	150198	3
1	Gaibandha	Sadullahapur	Bhangamore	5	2016-02-10	150197	1				1																					1
1	Gaibandha	Sadullahapur	Bhangamore	5	2016-03-10	150197	2
1	Gaibandha	Sadullahapur	Bhangamore	5	2016-04-10	150197	3			1																																							2
1	Gaibandha	Sadullahapur	Bhangamore	6	2016-02-10	150196	1
1	Gaibandha	Sadullahapur	Bhangamore	6	2016-03-10	150196	2				1
1	Gaibandha	Sadullahapur	Bhangamore	6	2016-04-10	150196	3				7	1
1	Gaibandha	Sadullahapur	Sreerampur	1	2016-02-10	150190	1				4
1	Gaibandha	Sadullahapur	Sreerampur	1	2016-03-10	150190	2
1	Gaibandha	Sadullahapur	Sreerampur	1	2016-04-10	150190	3
1	Gaibandha	Sadullahapur	Sreerampur	2	2016-02-10	150192	1				4
1	Gaibandha	Sadullahapur	Sreerampur	2	2016-03-10	150192	2				1
1	Gaibandha	Sadullahapur	Sreerampur	2	2016-04-10	150192	3																																					2
1	Gaibandha	Sadullahapur	Sreerampur	3	2016-02-10	150191	1				1
1	Gaibandha	Sadullahapur	Sreerampur	3	2016-03-10	150191	2																									1
1	Gaibandha	Sadullahapur	Sreerampur	3	2016-04-10	150191	3				4
1	Gaibandha	Sadullahapur	Sreerampur	4	2016-02-10	150193	1				1
1	Gaibandha	Sadullahapur	Sreerampur	4	2016-03-10	150193	2				5		2
1	Gaibandha	Sadullahapur	Sreerampur	4	2016-04-10	150193	3				3
1	Gaibandha	Sadullahapur	Sreerampur	5	2016-02-10	150195	1
1	Gaibandha	Sadullahapur	Sreerampur	5	2016-03-10	150195	2
1	Gaibandha	Sadullahapur	Sreerampur	5	2016-04-10	150195	3				1																						1
1	Gaibandha	Sadullahapur	Sreerampur	6	2016-02-10	150194	1				2
1	Gaibandha	Sadullahapur	Sreerampur	6	2016-03-10	150194	2				3		1
1	Gaibandha	Sadullahapur	Sreerampur	6	2016-04-10	150194	3				3
1	Gaibandha	Sundorganj	Gupalchanan	1	2016-06-10	150336	1
1	Gaibandha	Sundorganj	Gupalchanan	1	2016-07-10	150336	2																																	1
1	Gaibandha	Sundorganj	Gupalchanan	1	2016-08-10	150336	3				1
1	Gaibandha	Sundorganj	Gupalchanan	2	2016-06-10	150337	1	1			20	2	1
1	Gaibandha	Sundorganj	Gupalchanan	2	2016-07-10	150337	2	4		1	16	1	2
1	Gaibandha	Sundorganj	Gupalchanan	2	2016-08-10	150337	3	2			53
1	Gaibandha	Sundorganj	Gupalchanan	3	2016-06-10	150338	1				2
1	Gaibandha	Sundorganj	Gupalchanan	3	2016-07-10	150338	2				1
1	Gaibandha	Sundorganj	Gupalchanan	3	2016-08-10	150338	3	3	1		14	2
1	Gaibandha	Sundorganj	Gupalchanan	4	2016-06-10	150339	1				4		1
1	Gaibandha	Sundorganj	Gupalchanan	4	2016-07-10	150339	2				5		1
1	Gaibandha	Sundorganj	Gupalchanan	4	2016-08-10	150339	3	1			5		3
1	Gaibandha	Sundorganj	Gupalchanan	5	2016-06-10	150340	1				5		1																																				1
1	Gaibandha	Sundorganj	Gupalchanan	5	2016-07-10	150340	2						3																						1
1	Gaibandha	Sundorganj	Gupalchanan	5	2016-08-10	150340	3
1	Gaibandha	Sundorganj	Gupalchanan	6	2016-06-10	150341	1				4
1	Gaibandha	Sundorganj	Gupalchanan	6	2016-07-10	150341	2	2			11
1	Gaibandha	Sundorganj	Gupalchanan	6	2016-08-10	150341	3	2			9
1	Gaibandha	Sundorganj	Chachia Ninganj	1	2016-06-10	150330	1				1
1	Gaibandha	Sundorganj	Chachia Ninganj	1	2016-07-10	150330	2				4
1	Gaibandha	Sundorganj	Chachia Ninganj	1	2016-08-10	150330	3	1		1	2
1	Gaibandha	Sundorganj	Chachia Ninganj	2	2016-06-10	150331	1				6
1	Gaibandha	Sundorganj	Chachia Ninganj	2	2016-07-10	150331	2				4		1																									1
1	Gaibandha	Sundorganj	Chachia Ninganj	2	2016-08-10	150331	3
1	Gaibandha	Sundorganj	Chachia Ninganj	3	2016-06-10	150332	1				1		1																															1
1	Gaibandha	Sundorganj	Chachia Ninganj	3	2016-07-10	150332	2				2
1	Gaibandha	Sundorganj	Chachia Ninganj	3	2016-08-10	150332	3						3
1	Gaibandha	Sundorganj	Chachia Ninganj	4	2016-06-10	150333	1
1	Gaibandha	Sundorganj	Chachia Ninganj	4	2016-07-10	150333	2				2		1
1	Gaibandha	Sundorganj	Chachia Ninganj	4	2016-08-10	150333	3				6		2
1	Gaibandha	Sundorganj	Chachia Ninganj	5	2016-06-10	150334	1				1
1	Gaibandha	Sundorganj	Chachia Ninganj	5	2016-07-10	150334	2				1
1	Gaibandha	Sundorganj	Chachia Ninganj	5	2016-08-10	150334	3				1
1	Gaibandha	Sundorganj	Chachia Ninganj	6	2016-06-10	150335	1			1	3
1	Gaibandha	Sundorganj	Chachia Ninganj	6	2016-07-10	150335	2				1
1	Gaibandha	Sundorganj	Chachia Ninganj	6	2016-08-10	150335	3				4																											1
1	Gaibandha	Sundorganj	Monmoth	1	2016-09-10	150207	1				14		4
1	Gaibandha	Sundorganj	Monmoth	1	2016-10-10	150207	2				13		5
1	Gaibandha	Sundorganj	Monmoth	1	2016-11-10	150207	3				18
1	Gaibandha	Sundorganj	Monmoth	2	2016-09-10	150208	1						2																1
1	Gaibandha	Sundorganj	Monmoth	2	2016-10-10	150208	2	2			3		2
1	Gaibandha	Sundorganj	Monmoth	2	2016-11-10	150208	3		1				2
1	Gaibandha	Sundorganj	Monmoth	3	2016-09-10	150211	1				6		1
1	Gaibandha	Sundorganj	Monmoth	3	2016-10-10	150211	2				2		3
1	Gaibandha	Sundorganj	Monmoth	3	2016-11-10	150211	3	1			6		2
1	Gaibandha	Sundorganj	Monmoth	4	2016-09-10	150210	1	2	2		4	1	10
1	Gaibandha	Sundorganj	Monmoth	4	2016-10-10	150210	2	14		2	39	3	7
1	Gaibandha	Sundorganj	Monmoth	4	2016-11-10	150210	3	5			12	1	4
1	Gaibandha	Sundorganj	Monmoth	5	2016-09-10	150212	1	2			9	1	1
1	Gaibandha	Sundorganj	Monmoth	5	2016-10-10	150212	2				5
1	Gaibandha	Sundorganj	Monmoth	5	2016-11-10	150212	3				2
1	Gaibandha	Sundorganj	Monmoth	6	2016-09-10	150209	1			1	4
1	Gaibandha	Sundorganj	Monmoth	6	2016-10-10	150209	2				5
1	Gaibandha	Sundorganj	Monmoth	6	2016-11-10	150209	3				5
2	Gaibandha	Palashbari	Pabnapur	1	28/9/2016	150283	1	1					3													1
2	Gaibandha	Palashbari	Pabnapur	1	29/9/2016	150283	2				2																										1							1
2	Gaibandha	Palashbari	Pabnapur	1	30/9/2016	150283	3				1																																	1
2	Gaibandha	Palashbari	Pabnapur	2	28/9/2016	150282	1				5
2	Gaibandha	Palashbari	Pabnapur	2	29/9/2016	150282	2				2		1
2	Gaibandha	Palashbari	Pabnapur	2	30/9/2016	150282	3	2			10	5														1
2	Gaibandha	Palashbari	Pabnapur	3	28/9/2016	150280	1						1																			1
2	Gaibandha	Palashbari	Pabnapur	3	29/9/2016	150280	2	1			2
2	Gaibandha	Palashbari	Pabnapur	3	30/9/2016	150280	3				2		2																									1
2	Gaibandha	Palashbari	Pabnapur	4	28/9/2016	150281	1
2	Gaibandha	Palashbari	Pabnapur	4	29/9/2016	150281	2				8																										1
2	Gaibandha	Palashbari	Pabnapur	4	30/9/2016	150281	3	1			3
2	Gaibandha	Palashbari	Pabnapur	5	28/9/2016	150278	1
2	Gaibandha	Palashbari	Pabnapur	5	29/9/2016	150278	2				3
2	Gaibandha	Palashbari	Pabnapur	5	30/9/2016	150278	3
2	Gaibandha	Palashbari	Pabnapur	6	28/9/2016	150279	1
2	Gaibandha	Palashbari	Pabnapur	6	29/9/2016	150279	2				1																								1		1
2	Gaibandha	Palashbari	Pabnapur	6	30/9/2016	150279	3				3
2	Gaibandha	Palashbari	Haripur	1	28/9/2016	150284	1				1
2	Gaibandha	Palashbari	Haripur	1	29/9/2016	150284	2
2	Gaibandha	Palashbari	Haripur	1	30/9/2016	150284	3	1
2	Gaibandha	Palashbari	Haripur	2	28/9/2016	150285	1				1																																						1
2	Gaibandha	Palashbari	Haripur	2	29/9/2016	150285	2
2	Gaibandha	Palashbari	Haripur	2	30/9/2016	150285	3	1			3
2	Gaibandha	Palashbari	Haripur	3	28/9/2016	150286	1		1		1
2	Gaibandha	Palashbari	Haripur	3	29/9/2016	150286	2																											2
2	Gaibandha	Palashbari	Haripur	3	30/9/2016	150286	3	1			3		1																			1												1
2	Gaibandha	Palashbari	Haripur	4	28/9/2016	150288	1				3
2	Gaibandha	Palashbari	Haripur	4	29/9/2016	150288	2				6
2	Gaibandha	Palashbari	Haripur	4	30/9/2016	150288	3	1			2																																						1
2	Gaibandha	Palashbari	Haripur	5	28/9/2016	150289	1	1
2	Gaibandha	Palashbari	Haripur	5	29/9/2016	150289	2
2	Gaibandha	Palashbari	Haripur	5	30/9/2016	150289	3
2	Gaibandha	Palashbari	Haripur	6	28/9/2016	150287	1				2		2
2	Gaibandha	Palashbari	Haripur	6	29/9/2016	150287	2
2	Gaibandha	Palashbari	Haripur	6	30/9/2016	150287	3	2			4																																	1
2	Gaibandha	Sadullahapur	Monduyar	1	2016-02-10	150304	1						1
2	Gaibandha	Sadullahapur	Monduyar	1	2016-03-10	150304	2
2	Gaibandha	Sadullahapur	Monduyar	1	2016-04-10	150304	3				6	1
2	Gaibandha	Sadullahapur	Monduyar	2	2016-02-10	150303	1
2	Gaibandha	Sadullahapur	Monduyar	2	2016-03-10	150303	2				1
2	Gaibandha	Sadullahapur	Monduyar	2	2016-04-10	150303	3						1
2	Gaibandha	Sadullahapur	Monduyar	3	2016-02-10	150301	1				2
2	Gaibandha	Sadullahapur	Monduyar	3	2016-03-10	150301	2				6
2	Gaibandha	Sadullahapur	Monduyar	3	2016-04-10	150301	3				3																																	1
2	Gaibandha	Sadullahapur	Monduyar	4	2016-02-10	150297	1	1	1		9
2	Gaibandha	Sadullahapur	Monduyar	4	2016-03-10	150297	2				4	2
2	Gaibandha	Sadullahapur	Monduyar	4	2016-04-10	150297	3				6		2
2	Gaibandha	Sadullahapur	Monduyar	5	2016-02-10	150302	1
2	Gaibandha	Sadullahapur	Monduyar	5	2016-03-10	150302	2				1
2	Gaibandha	Sadullahapur	Monduyar	5	2016-04-10	150302	3				2															1
2	Gaibandha	Sadullahapur	Monduyar	6	2016-02-10	150298	1	2	1		9
2	Gaibandha	Sadullahapur	Monduyar	6	2016-03-10	150298	2	1			5
2	Gaibandha	Sadullahapur	Monduyar	6	2016-04-10	150298	3
2	Gaibandha	Sadullahapur	Purbokaslidanga	1	2016-02-10	150204	1	12		2	19	2	2
2	Gaibandha	Sadullahapur	Purbokaslidanga	1	2016-03-10	150204	2	4		2	30
2	Gaibandha	Sadullahapur	Purbokaslidanga	1	2016-04-10	150204	3	2			24																																	1
2	Gaibandha	Sadullahapur	Purbokaslidanga	2	2016-02-10	150203	1	3			23	1	1
2	Gaibandha	Sadullahapur	Purbokaslidanga	2	2016-03-10	150203	2	1			13		3
2	Gaibandha	Sadullahapur	Purbokaslidanga	2	2016-04-10	150203	3				4		8
2	Gaibandha	Sadullahapur	Purbokaslidanga	3	2016-02-10	150382	1	11			35	5	2
2	Gaibandha	Sadullahapur	Purbokaslidanga	3	2016-03-10	150382	2		2	1	22
2	Gaibandha	Sadullahapur	Purbokaslidanga	3	2016-04-10	150382	3				10	2																					1
2	Gaibandha	Sadullahapur	Purbokaslidanga	4	2016-02-10	150205	1	2			2	1
2	Gaibandha	Sadullahapur	Purbokaslidanga	4	2016-03-10	150205	2
2	Gaibandha	Sadullahapur	Purbokaslidanga	4	2016-04-10	150205	3
2	Gaibandha	Sadullahapur	Purbokaslidanga	5	2016-02-10	150202	1	12			20
2	Gaibandha	Sadullahapur	Purbokaslidanga	5	2016-03-10	150202	2	5		1	17		1
2	Gaibandha	Sadullahapur	Purbokaslidanga	5	2016-04-10	150202	3				13
2	Gaibandha	Sadullahapur	Purbokaslidanga	6	2016-02-10	150206	1	1	1		16
2	Gaibandha	Sadullahapur	Purbokaslidanga	6	2016-03-10	150206	2	1			11		3
2	Gaibandha	Sadullahapur	Purbokaslidanga	6	2016-04-10	150206	3	1			8
2	Gaibandha	Sundorganj	Choygoria	1	2016-06-10	150344	1	1	1		11	2
2	Gaibandha	Sundorganj	Choygoria	1	2016-07-10	150344	2				6
2	Gaibandha	Sundorganj	Choygoria	1	2016-08-10	150344	3	1			4
2	Gaibandha	Sundorganj	Choygoria	2	2016-06-10	150342	1
2	Gaibandha	Sundorganj	Choygoria	2	2016-07-10	150342	2				6
2	Gaibandha	Sundorganj	Choygoria	2	2016-08-10	150342	3				4
2	Gaibandha	Sundorganj	Choygoria	3	2016-06-10	150345	1	2	2		29		2														1
2	Gaibandha	Sundorganj	Choygoria	3	2016-07-10	150345	2	3	3		15
2	Gaibandha	Sundorganj	Choygoria	3	2016-08-10	150345	3	33	1	1	87	12																																1
2	Gaibandha	Sundorganj	Choygoria	4	2016-06-10	150343	1	1			4
2	Gaibandha	Sundorganj	Choygoria	4	2016-07-10	150343	2				12
2	Gaibandha	Sundorganj	Choygoria	4	2016-08-10	150343	3				5		2																															1
2	Gaibandha	Sundorganj	Choygoria	5	2016-06-10	150368	1	2			36	1	1
2	Gaibandha	Sundorganj	Choygoria	5	2016-07-10	150368	2	5			75	5	2
2	Gaibandha	Sundorganj	Choygoria	5	2016-08-10	150368	3	8	2		70		3
2	Gaibandha	Sundorganj	Choygoria	6	2016-06-10	150367	1	2			16
2	Gaibandha	Sundorganj	Choygoria	6	2016-07-10	150367	2	3	1		17
2	Gaibandha	Sundorganj	Choygoria	6	2016-08-10	150367	3	6			10		3
2	Gaibandha	Sundorganj	Nurertari	1	2016-06-10	150351	1	2			12
2	Gaibandha	Sundorganj	Nurertari	1	2016-07-10	150351	2	2			51
2	Gaibandha	Sundorganj	Nurertari	1	2016-08-10	150351	3	16	1		30		3
2	Gaibandha	Sundorganj	Nurertari	2	2016-06-10	150350	1				34
2	Gaibandha	Sundorganj	Nurertari	2	2016-07-10	150350	2	2	10		40		4
2	Gaibandha	Sundorganj	Nurertari	2	2016-08-10	150350	3	15			10		7
2	Gaibandha	Sundorganj	Nurertari	3	2016-06-10	150349	1				4
2	Gaibandha	Sundorganj	Nurertari	3	2016-07-10	150349	2	1	2		10
2	Gaibandha	Sundorganj	Nurertari	3	2016-08-10	150349	3	2			7	1	2
2	Gaibandha	Sundorganj	Nurertari	4	2016-06-10	150348	1	2			18
2	Gaibandha	Sundorganj	Nurertari	4	2016-07-10	150348	2				26	2
2	Gaibandha	Sundorganj	Nurertari	4	2016-08-10	150348	3	2			7
2	Gaibandha	Sundorganj	Nurertari	5	2016-06-10	150347	1	4		1	12		1
2	Gaibandha	Sundorganj	Nurertari	5	2016-07-10	150347	2		1		6																																		1
2	Gaibandha	Sundorganj	Nurertari	5	2016-08-10	150347	3	1			4
2	Gaibandha	Sundorganj	Nurertari	6	2016-06-10	150346	1				8																																	1
2	Gaibandha	Sundorganj	Nurertari	6	2016-07-10	150346	2				4
2	Gaibandha	Sundorganj	Nurertari	6	2016-08-10	150346	3	2			8
2	Gaibandha	Sundorganj	Poschim Khamar	1	2016-09-10	150219	1				14
2	Gaibandha	Sundorganj	Poschim Khamar	1	2016-10-10	150219	2	1		1	10		2
2	Gaibandha	Sundorganj	Poschim Khamar	1	2016-11-10	150219	3
2	Gaibandha	Sundorganj	Poschim Khamar	2	2016-09-10	150220	1				14		2
2	Gaibandha	Sundorganj	Poschim Khamar	2	2016-10-10	150220	2	1			18	2	3
2	Gaibandha	Sundorganj	Poschim Khamar	2	2016-11-10	150220	3	1	1		17
2	Gaibandha	Sundorganj	Poschim Khamar	3	2016-09-10	150221	1				6
2	Gaibandha	Sundorganj	Poschim Khamar	3	2016-10-10	150221	2		2		13		4
2	Gaibandha	Sundorganj	Poschim Khamar	3	2016-11-10	150221	3	1			10	2																																1
2	Gaibandha	Sundorganj	Poschim Khamar	4	2016-09-10	150222	1				6	3
2	Gaibandha	Sundorganj	Poschim Khamar	4	2016-10-10	150222	2				2
2	Gaibandha	Sundorganj	Poschim Khamar	4	2016-11-10	150222	3	2		1	7	2														1
2	Gaibandha	Sundorganj	Poschim Khamar	5	2016-09-10	150224	1				18
2	Gaibandha	Sundorganj	Poschim Khamar	5	2016-10-10	150224	2	3			27	3
2	Gaibandha	Sundorganj	Poschim Khamar	5	2016-11-10	150224	3				28	1	1																			1					1
2	Gaibandha	Sundorganj	Poschim Khamar	6	2016-09-10	150223	1				1																																			3	1
2	Gaibandha	Sundorganj	Poschim Khamar	6	2016-10-10	150223	2	1			12	1
2	Gaibandha	Sundorganj	Poschim Khamar	6	2016-11-10	150223	3	1			4
2	Gaibandha	Sundorganj	Modhya Belka	1	2016-09-10	150214	1				6
2	Gaibandha	Sundorganj	Modhya Belka	1	2016-10-10	150214	2				10	1
2	Gaibandha	Sundorganj	Modhya Belka	1	2016-11-10	150214	3				5
2	Gaibandha	Sundorganj	Modhya Belka	2	2016-09-10	150216	1	1		1	62	4	1
2	Gaibandha	Sundorganj	Modhya Belka	2	2016-10-10	150216	2	2	2		23		4
2	Gaibandha	Sundorganj	Modhya Belka	2	2016-11-10	150216	3	1			17	2	3
2	Gaibandha	Sundorganj	Modhya Belka	3	2016-09-10	150213	1				1
2	Gaibandha	Sundorganj	Modhya Belka	3	2016-10-10	150213	2	9		2	50	4
2	Gaibandha	Sundorganj	Modhya Belka	3	2016-11-10	150213	3	1			32	4
2	Gaibandha	Sundorganj	Modhya Belka	4	2016-09-10	150215	1				19
2	Gaibandha	Sundorganj	Modhya Belka	4	2016-10-10	150215	2		1		8		2
2	Gaibandha	Sundorganj	Modhya Belka	4	2016-11-10	150215	3	2			4
2	Gaibandha	Sundorganj	Modhya Belka	5	2016-09-10	150217	1				13		1
2	Gaibandha	Sundorganj	Modhya Belka	5	2016-10-10	150217	2				49	6	1
2	Gaibandha	Sundorganj	Modhya Belka	5	2016-11-10	150217	3	6			27	3	2
2	Gaibandha	Sundorganj	Modhya Belka	6	2016-09-10	150218	1				2
2	Gaibandha	Sundorganj	Modhya Belka	6	2016-10-10	150218	2				7
2	Gaibandha	Sundorganj	Modhya Belka	6	2016-11-10	150218	3	1	2		5
3	Gaibandha	Palashbari	Bichramgachi	1	28/9/2016	150266	1				2		1
3	Gaibandha	Palashbari	Bichramgachi	1	29/9/2016	150266	2				1		2
3	Gaibandha	Palashbari	Bichramgachi	1	30/9/2016	150266	3
3	Gaibandha	Palashbari	Bichramgachi	2	28/9/2016	150271	1	4			6
3	Gaibandha	Palashbari	Bichramgachi	2	29/9/2016	150271	2	2			9	2	3													1
3	Gaibandha	Palashbari	Bichramgachi	2	30/9/2016	150271	3	1			8	1
3	Gaibandha	Palashbari	Bichramgachi	3	28/9/2016	150268	1				1
3	Gaibandha	Palashbari	Bichramgachi	3	29/9/2016	150268	2				1															1
3	Gaibandha	Palashbari	Bichramgachi	3	30/9/2016	150268	3	1				1														1
3	Gaibandha	Palashbari	Bichramgachi	4	28/9/2016	150269	1	1			2		2														1
3	Gaibandha	Palashbari	Bichramgachi	4	29/9/2016	150269	2				2	1	1							1						1
3	Gaibandha	Palashbari	Bichramgachi	4	30/9/2016	150269	3				4	1	1													2
3	Gaibandha	Palashbari	Bichramgachi	5	28/9/2016	150270	1
3	Gaibandha	Palashbari	Bichramgachi	5	29/9/2016	150270	2				1		1
3	Gaibandha	Palashbari	Bichramgachi	5	30/9/2016	150270	3	2			1		1
3	Gaibandha	Palashbari	Bichramgachi	6	28/9/2016	150267	1				4
3	Gaibandha	Palashbari	Bichramgachi	6	29/9/2016	150267	2				3		3
3	Gaibandha	Palashbari	Bichramgachi	6	30/9/2016	150267	3						1
3	Gaibandha	Palashbari	Amlagachi	1	28/9/2016	150277	1	1			3		1
3	Gaibandha	Palashbari	Amlagachi	1	29/9/2016	150277	2				1
3	Gaibandha	Palashbari	Amlagachi	1	30/9/2016	150277	3				1
3	Gaibandha	Palashbari	Amlagachi	2	28/9/2016	150275	1				2	1	1																																		1
3	Gaibandha	Palashbari	Amlagachi	2	29/9/2016	150275	2	2			1
3	Gaibandha	Palashbari	Amlagachi	2	30/9/2016	150275	3				2															1
3	Gaibandha	Palashbari	Amlagachi	3	28/9/2016	150272	1				3		2
3	Gaibandha	Palashbari	Amlagachi	3	29/9/2016	150272	2						2							1
3	Gaibandha	Palashbari	Amlagachi	3	30/9/2016	150272	3																			1
3	Gaibandha	Palashbari	Amlagachi	4	28/9/2016	150273	1	2			9		3
3	Gaibandha	Palashbari	Amlagachi	4	29/9/2016	150273	2	2			3		1													2
3	Gaibandha	Palashbari	Amlagachi	4	30/9/2016	150273	3	3			7	1	4													1
3	Gaibandha	Palashbari	Amlagachi	5	28/9/2016	150274	1	2			5
3	Gaibandha	Palashbari	Amlagachi	5	29/9/2016	150274	2				4	1																	1
3	Gaibandha	Palashbari	Amlagachi	5	30/9/2016	150274	3				1	1														1
3	Gaibandha	Palashbari	Amlagachi	6	28/9/2016	150276	1				3
3	Gaibandha	Palashbari	Amlagachi	6	29/9/2016	150276	2				1		1																								1
3	Gaibandha	Palashbari	Amlagachi	6	30/9/2016	150276	3				2	1	1
3	Gaibandha	Sadullahapur	Patilakura	1	2016-02-10	150183	1	1		1	3
3	Gaibandha	Sadullahapur	Patilakura	1	2016-03-10	150183	2	3			1		4																																		1
3	Gaibandha	Sadullahapur	Patilakura	1	2016-04-10	150183	3				4		6																															1
3	Gaibandha	Sadullahapur	Patilakura	2	2016-02-10	150181	1	7		7	28	3	3													1
3	Gaibandha	Sadullahapur	Patilakura	2	2016-03-10	150181	2				4		1																															1		1
3	Gaibandha	Sadullahapur	Patilakura	2	2016-04-10	150181	3
3	Gaibandha	Sadullahapur	Patilakura	3	2016-02-10	150179	1				3																																	1
3	Gaibandha	Sadullahapur	Patilakura	3	2016-03-10	150179	2				2																																	2
3	Gaibandha	Sadullahapur	Patilakura	3	2016-04-10	150179	3				4																																	3				1
3	Gaibandha	Sadullahapur	Patilakura	4	2016-02-10	150178	1				2
3	Gaibandha	Sadullahapur	Patilakura	4	2016-03-10	150178	2				2
3	Gaibandha	Sadullahapur	Patilakura	4	2016-04-10	150178	3				2		1
3	Gaibandha	Sadullahapur	Patilakura	5	2016-02-10	150180	1	3	4		35	2	1																																		1
3	Gaibandha	Sadullahapur	Patilakura	5	2016-03-10	150180	2	2			12																																	1
3	Gaibandha	Sadullahapur	Patilakura	5	2016-04-10	150180	3	2			9	2	1
3	Gaibandha	Sadullahapur	Patilakura	6	2016-02-10	150182	1				2		1
3	Gaibandha	Sadullahapur	Patilakura	6	2016-03-10	150182	2				1
3	Gaibandha	Sadullahapur	Patilakura	6	2016-04-10	150182	3				2		1
3	Gaibandha	Sadullahapur	Isabpur	1	2016-02-10	150189	1				3		2
3	Gaibandha	Sadullahapur	Isabpur	1	2016-03-10	150189	2	2			3
3	Gaibandha	Sadullahapur	Isabpur	1	2016-04-10	150189	3				1
3	Gaibandha	Sadullahapur	Isabpur	2	2016-02-10	150188	1	1			2
3	Gaibandha	Sadullahapur	Isabpur	2	2016-03-10	150188	2				2															1
3	Gaibandha	Sadullahapur	Isabpur	2	2016-04-10	150188	3				2		3													1
3	Gaibandha	Sadullahapur	Isabpur	3	2016-02-10	150186	1				4
3	Gaibandha	Sadullahapur	Isabpur	3	2016-03-10	150186	2				4		1
3	Gaibandha	Sadullahapur	Isabpur	3	2016-04-10	150186	3				3		1
3	Gaibandha	Sadullahapur	Isabpur	4	2016-02-10	150184	1	1			6
3	Gaibandha	Sadullahapur	Isabpur	4	2016-03-10	150184	2	3			8		2
3	Gaibandha	Sadullahapur	Isabpur	4	2016-04-10	150184	3				4																																				2
3	Gaibandha	Sadullahapur	Isabpur	5	2016-02-10	150185	1				9	2	1																			1
3	Gaibandha	Sadullahapur	Isabpur	5	2016-03-10	150185	2	1			3																																	3
3	Gaibandha	Sadullahapur	Isabpur	5	2016-04-10	150185	3				7		1																															5
3	Gaibandha	Sadullahapur	Isabpur	6	2016-02-10	150187	1			1
3	Gaibandha	Sadullahapur	Isabpur	6	2016-03-10	150187	2	1			1
3	Gaibandha	Sadullahapur	Isabpur	6	2016-04-10	150187	3				2		1
3	Gaibandha	Sundorganj	Talksarbananda	1	2016-06-10	150357	1				3
3	Gaibandha	Sundorganj	Talksarbananda	1	2016-07-10	150357	2	3			6																					1
3	Gaibandha	Sundorganj	Talksarbananda	1	2016-08-10	150357	3	1		1	9	2
3	Gaibandha	Sundorganj	Talksarbananda	2	2016-06-10	150358	1	6	2	3	39	8	1
3	Gaibandha	Sundorganj	Talksarbananda	2	2016-07-10	150358	2	2		1	23	2
3	Gaibandha	Sundorganj	Talksarbananda	2	2016-08-10	150358	3	2		1	25	3
3	Gaibandha	Sundorganj	Talksarbananda	3	2016-06-10	150356	1	2			10	1
3	Gaibandha	Sundorganj	Talksarbananda	3	2016-07-10	150356	2	2		1	4	1	1
3	Gaibandha	Sundorganj	Talksarbananda	3	2016-08-10	150356	3	1			7
3	Gaibandha	Sundorganj	Talksarbananda	4	2016-06-10	150355	1	1			9
3	Gaibandha	Sundorganj	Talksarbananda	4	2016-07-10	150355	2				8
3	Gaibandha	Sundorganj	Talksarbananda	4	2016-08-10	150355	3	2			8																																	2
3	Gaibandha	Sundorganj	Talksarbananda	5	2016-06-10	150359	1	1			5		2																															1
3	Gaibandha	Sundorganj	Talksarbananda	5	2016-07-10	150359	2	1		1	7	2
3	Gaibandha	Sundorganj	Talksarbananda	5	2016-08-10	150359	3				9
3	Gaibandha	Sundorganj	Talksarbananda	6	2016-06-10	150360	1				17	1	3
3	Gaibandha	Sundorganj	Talksarbananda	6	2016-07-10	150360	2				6		1
3	Gaibandha	Sundorganj	Talksarbananda	6	2016-08-10	150360	3
3	Gaibandha	Sundorganj	Sikarmaripara	1	2016-06-10	150361	1	2			13	1
3	Gaibandha	Sundorganj	Sikarmaripara	1	2016-07-10	150361	2				15		2
3	Gaibandha	Sundorganj	Sikarmaripara	1	2016-08-10	150361	3	2			12		2
3	Gaibandha	Sundorganj	Sikarmaripara	2	2016-06-10	150366	1	2			7		1
3	Gaibandha	Sundorganj	Sikarmaripara	2	2016-07-10	150366	2				3		3
3	Gaibandha	Sundorganj	Sikarmaripara	2	2016-08-10	150366	3				7		1																															2
3	Gaibandha	Sundorganj	Sikarmaripara	3	2016-06-10	150365	1	2			7		1
3	Gaibandha	Sundorganj	Sikarmaripara	3	2016-07-10	150365	2				12
3	Gaibandha	Sundorganj	Sikarmaripara	3	2016-08-10	150365	3				10	2
3	Gaibandha	Sundorganj	Sikarmaripara	4	2016-06-10	150364	1				18
3	Gaibandha	Sundorganj	Sikarmaripara	4	2016-07-10	150364	2	3			12	1														1																		3
3	Gaibandha	Sundorganj	Sikarmaripara	4	2016-08-10	150364	3				4																																	5	3	20	30
3	Gaibandha	Sundorganj	Sikarmaripara	5	2016-06-10	150363	1	2			39	5	1
3	Gaibandha	Sundorganj	Sikarmaripara	5	2016-07-10	150363	2				35	2
3	Gaibandha	Sundorganj	Sikarmaripara	5	2016-08-10	150363	3	2		2	20		2
3	Gaibandha	Sundorganj	Sikarmaripara	6	2016-06-10	150362	1	2			13	4	3
3	Gaibandha	Sundorganj	Sikarmaripara	6	2016-07-10	150362	2	1		1	18	2
3	Gaibandha	Sundorganj	Sikarmaripara	6	2016-08-10	150362	3				12
3	Gaibandha	Sundorganj	Uttar Rajibpur	1	2016-09-10	150228	1				1
3	Gaibandha	Sundorganj	Uttar Rajibpur	1	2016-10-10	150228	2				4
3	Gaibandha	Sundorganj	Uttar Rajibpur	1	2016-11-10	150228	3				4	1	1
3	Gaibandha	Sundorganj	Uttar Rajibpur	2	2016-09-10	150229	1				4
3	Gaibandha	Sundorganj	Uttar Rajibpur	2	2016-10-10	150229	2				2																										1
3	Gaibandha	Sundorganj	Uttar Rajibpur	2	2016-11-10	150229	3				1
3	Gaibandha	Sundorganj	Uttar Rajibpur	3	2016-09-10	150230	1				3		1
3	Gaibandha	Sundorganj	Uttar Rajibpur	3	2016-10-10	150230	2				9		1
3	Gaibandha	Sundorganj	Uttar Rajibpur	3	2016-11-10	150230	3	2			12
3	Gaibandha	Sundorganj	Uttar Rajibpur	4	2016-09-10	150227	1	2			5		2																															1
3	Gaibandha	Sundorganj	Uttar Rajibpur	4	2016-10-10	150227	2				34
3	Gaibandha	Sundorganj	Uttar Rajibpur	4	2016-11-10	150227	3				30	1	1
3	Gaibandha	Sundorganj	Uttar Rajibpur	5	2016-09-10	150225	1	3	1		19	2
3	Gaibandha	Sundorganj	Uttar Rajibpur	5	2016-10-10	150225	2	3		1	29	1
3	Gaibandha	Sundorganj	Uttar Rajibpur	5	2016-11-10	150225	3				32	3																				1
3	Gaibandha	Sundorganj	Uttar Rajibpur	6	2016-09-10	150226	1	2			7	1	2
3	Gaibandha	Sundorganj	Uttar Rajibpur	6	2016-10-10	150226	2	2		2	15		1
3	Gaibandha	Sundorganj	Uttar Rajibpur	6	2016-11-10	150226	3				4
4	Gaibandha	Palashbari	Boroshimultala	1	28/9/2016	150177	1				1
4	Gaibandha	Palashbari	Boroshimultala	1	29/9/2016	150177	2				2																											1		1
4	Gaibandha	Palashbari	Boroshimultala	1	30/9/2016	150177	3				3
4	Gaibandha	Palashbari	Boroshimultala	2	28/9/2016	150293	1
4	Gaibandha	Palashbari	Boroshimultala	2	29/9/2016	150293	2				1
4	Gaibandha	Palashbari	Boroshimultala	2	30/9/2016	150293	3	1
4	Gaibandha	Palashbari	Boroshimultala	3	28/9/2016	150292	1				1
4	Gaibandha	Palashbari	Boroshimultala	3	29/9/2016	150292	2				2
4	Gaibandha	Palashbari	Boroshimultala	3	30/9/2016	150292	3	1		1	3
4	Gaibandha	Palashbari	Boroshimultala	4	28/9/2016	150174	1	3
4	Gaibandha	Palashbari	Boroshimultala	4	29/9/2016	150174	2	1			2	1
4	Gaibandha	Palashbari	Boroshimultala	4	30/9/2016	150174	3				3
4	Gaibandha	Palashbari	Boroshimultala	5	28/9/2016	150290	1	1
4	Gaibandha	Palashbari	Boroshimultala	5	29/9/2016	150290	2				1
4	Gaibandha	Palashbari	Boroshimultala	5	30/9/2016	150290	3				2
4	Gaibandha	Palashbari	Boroshimultala	6	28/9/2016	150295	1	2					2
4	Gaibandha	Palashbari	Boroshimultala	6	29/9/2016	150295	2				3																					1			1
4	Gaibandha	Palashbari	Boroshimultala	6	30/9/2016	150295	3	5			27	4	1													1																						1
4	Gaibandha	Palashbari	Nuniagari	1	28/9/2016	150176	1				12		14
4	Gaibandha	Palashbari	Nuniagari	1	29/9/2016	150176	2	3			2	1	2
4	Gaibandha	Palashbari	Nuniagari	1	30/9/2016	150176	3	5			8		17
4	Gaibandha	Palashbari	Nuniagari	2	28/9/2016	150291	1	5			4		13
4	Gaibandha	Palashbari	Nuniagari	2	29/9/2016	150291	2	3	2	1	8	1	8
4	Gaibandha	Palashbari	Nuniagari	2	30/9/2016	150291	3	3			14		3
4	Gaibandha	Palashbari	Nuniagari	3	28/9/2016	150175	1	1	1		2		4
4	Gaibandha	Palashbari	Nuniagari	3	29/9/2016	150175	2	1			4		2
4	Gaibandha	Palashbari	Nuniagari	3	30/9/2016	150175	3				5
4	Gaibandha	Palashbari	Nuniagari	4	28/9/2016	150296	1	1			1		10
4	Gaibandha	Palashbari	Nuniagari	4	29/9/2016	150296	2	3					3
4	Gaibandha	Palashbari	Nuniagari	4	30/9/2016	150296	3
4	Gaibandha	Palashbari	Nuniagari	5	28/9/2016	150253	1	2					2
4	Gaibandha	Palashbari	Nuniagari	5	29/9/2016	150253	2						2
4	Gaibandha	Palashbari	Nuniagari	5	30/9/2016	150253	3
4	Gaibandha	Palashbari	Nuniagari	6	28/9/2016	150294	1	1		1			5
4	Gaibandha	Palashbari	Nuniagari	6	29/9/2016	150294	2	2					8
4	Gaibandha	Palashbari	Nuniagari	6	30/9/2016	150294	3	8	1		1	1	10
4	Gaibandha	Sadullahapur	Chhaigari Gobindapur	1	2016-02-10	150305	1	1			5																																	1	1
4	Gaibandha	Sadullahapur	Chhaigari Gobindapur	1	2016-03-10	150305	2				1
4	Gaibandha	Sadullahapur	Chhaigari Gobindapur	1	2016-04-10	150305	3																										1
4	Gaibandha	Sadullahapur	Chhaigari Gobindapur	2	2016-02-10	150306	1																																										1
4	Gaibandha	Sadullahapur	Chhaigari Gobindapur	2	2016-03-10	150306	2
4	Gaibandha	Sadullahapur	Chhaigari Gobindapur	2	2016-04-10	150306	3
4	Gaibandha	Sadullahapur	Chhaigari Gobindapur	3	2016-02-10	150307	1	1			3		2
4	Gaibandha	Sadullahapur	Chhaigari Gobindapur	3	2016-03-10	150307	2				2
4	Gaibandha	Sadullahapur	Chhaigari Gobindapur	3	2016-04-10	150307	3				1																																			1
4	Gaibandha	Sadullahapur	Chhaigari Gobindapur	4	2016-02-10	150308	1	3			1
4	Gaibandha	Sadullahapur	Chhaigari Gobindapur	4	2016-03-10	150308	2	1			2
4	Gaibandha	Sadullahapur	Chhaigari Gobindapur	4	2016-04-10	150308	3			1																																				1
4	Gaibandha	Sadullahapur	Chhaigari Gobindapur	5	2016-02-10	150309	1	3			6																																	1
4	Gaibandha	Sadullahapur	Chhaigari Gobindapur	5	2016-03-10	150309	2				4
4	Gaibandha	Sadullahapur	Chhaigari Gobindapur	5	2016-04-10	150309	3	4			4	1
4	Gaibandha	Sadullahapur	Chhaigari Gobindapur	6	2016-02-10	150310	1	3	1		6	2																		1
4	Gaibandha	Sadullahapur	Chhaigari Gobindapur	6	2016-03-10	150310	2				1
4	Gaibandha	Sadullahapur	Chhaigari Gobindapur	6	2016-04-10	150310	3				2	1															1				2
4	Gaibandha	Sadullahapur	Kunjo Mahipur	1	2016-02-10	150316	1	4			4																																	1
4	Gaibandha	Sadullahapur	Kunjo Mahipur	1	2016-03-10	150316	2			1	2
4	Gaibandha	Sadullahapur	Kunjo Mahipur	1	2016-04-10	150316	3			1	5		2																															1
4	Gaibandha	Sadullahapur	Kunjo Mahipur	2	2016-02-10	150315	1				5		1
4	Gaibandha	Sadullahapur	Kunjo Mahipur	2	2016-03-10	150315	2	1			5
4	Gaibandha	Sadullahapur	Kunjo Mahipur	2	2016-04-10	150315	3				3
4	Gaibandha	Sadullahapur	Kunjo Mahipur	3	2016-02-10	150314	1	2			6		1
4	Gaibandha	Sadullahapur	Kunjo Mahipur	3	2016-03-10	150314	2	1		1	8
4	Gaibandha	Sadullahapur	Kunjo Mahipur	3	2016-04-10	150314	3				3		1
4	Gaibandha	Sadullahapur	Kunjo Mahipur	4	2016-02-10	150312	1
4	Gaibandha	Sadullahapur	Kunjo Mahipur	4	2016-03-10	150312	2				2																																	2
4	Gaibandha	Sadullahapur	Kunjo Mahipur	4	2016-04-10	150312	3	2		1	4
4	Gaibandha	Sadullahapur	Kunjo Mahipur	5	2016-02-10	150313	1	3		1	7		1
4	Gaibandha	Sadullahapur	Kunjo Mahipur	5	2016-03-10	150313	2	2			5	1	3																								1
4	Gaibandha	Sadullahapur	Kunjo Mahipur	5	2016-04-10	150313	3	2			13	1	3
4	Gaibandha	Sadullahapur	Kunjo Mahipur	6	2016-02-10	150311	1	1			2
4	Gaibandha	Sadullahapur	Kunjo Mahipur	6	2016-03-10	150311	2
4	Gaibandha	Sadullahapur	Kunjo Mahipur	6	2016-04-10	150311	3			1	1		2
4	Gaibandha	Sundorganj	Dakshin Sicha	1	2016-06-10	150327	1																									3
4	Gaibandha	Sundorganj	Dakshin Sicha	1	2016-07-10	150327	2				1															1																		1	2
4	Gaibandha	Sundorganj	Dakshin Sicha	1	2016-08-10	150327	3				1
4	Gaibandha	Sundorganj	Dakshin Sicha	2	2016-06-10	150325	1				1
4	Gaibandha	Sundorganj	Dakshin Sicha	2	2016-07-10	150325	2				3	1																																2	1			2
4	Gaibandha	Sundorganj	Dakshin Sicha	2	2016-08-10	150325	3	6			10	3	1
4	Gaibandha	Sundorganj	Dakshin Sicha	3	2016-06-10	150326	1				2																					1
4	Gaibandha	Sundorganj	Dakshin Sicha	3	2016-07-10	150326	2																																					1
4	Gaibandha	Sundorganj	Dakshin Sicha	3	2016-08-10	150326	3	4			2	1
4	Gaibandha	Sundorganj	Dakshin Sicha	4	2016-06-10	150324	1				2
4	Gaibandha	Sundorganj	Dakshin Sicha	4	2016-07-10	150324	2				2		3
4	Gaibandha	Sundorganj	Dakshin Sicha	4	2016-08-10	150324	3	2			3
4	Gaibandha	Sundorganj	Dakshin Sicha	5	2016-06-10	150328	1	2			4	1	2																			5	2
4	Gaibandha	Sundorganj	Dakshin Sicha	5	2016-07-10	150328	2	2		1	9	3	13
4	Gaibandha	Sundorganj	Dakshin Sicha	5	2016-08-10	150328	3	3	1		9	1	7
4	Gaibandha	Sundorganj	Dakshin Sicha	6	2016-06-10	150329	1				2																																				1
4	Gaibandha	Sundorganj	Dakshin Sicha	6	2016-07-10	150329	2	1			1	1																																1				1
4	Gaibandha	Sundorganj	Dakshin Sicha	6	2016-08-10	150329	3	2			9		2
4	Gaibandha	Sundorganj	Bhati Kapasia	1	2016-06-10	150318	1				1																																	5	3
4	Gaibandha	Sundorganj	Bhati Kapasia	1	2016-07-10	150318	2																																					1	3				2
4	Gaibandha	Sundorganj	Bhati Kapasia	1	2016-08-10	150318	3	1					1
4	Gaibandha	Sundorganj	Bhati Kapasia	2	2016-06-10	150319	1				2																											1
4	Gaibandha	Sundorganj	Bhati Kapasia	2	2016-07-10	150319	2				1
4	Gaibandha	Sundorganj	Bhati Kapasia	2	2016-08-10	150319	3				1
4	Gaibandha	Sundorganj	Bhati Kapasia	3	2016-06-10	150320	1
4	Gaibandha	Sundorganj	Bhati Kapasia	3	2016-07-10	150320	2																									10
4	Gaibandha	Sundorganj	Bhati Kapasia	3	2016-08-10	150320	3	1		1																						4
4	Gaibandha	Sundorganj	Bhati Kapasia	4	2016-06-10	150322	1	1																																				2		1		1
4	Gaibandha	Sundorganj	Bhati Kapasia	4	2016-07-10	150322	2
4	Gaibandha	Sundorganj	Bhati Kapasia	4	2016-08-10	150322	3																									5	3
4	Gaibandha	Sundorganj	Bhati Kapasia	5	2016-06-10	150323	1		1
4	Gaibandha	Sundorganj	Bhati Kapasia	5	2016-07-10	150323	2																									1
4	Gaibandha	Sundorganj	Bhati Kapasia	5	2016-08-10	150323	3	2			2		1
4	Gaibandha	Sundorganj	Bhati Kapasia	6	2016-06-10	150321	1
4	Gaibandha	Sundorganj	Bhati Kapasia	6	2016-07-10	150321	2
4	Gaibandha	Sundorganj	Bhati Kapasia	6	2016-08-10	150321	3	1			1	2	2																			1
4	Gaibandha	Sundorganj	Utlar Sreepur	1	2016-09-10	150231	1	3	1		4		1
4	Gaibandha	Sundorganj	Utlar Sreepur	1	2016-10-10	150231	2				7	1	1
4	Gaibandha	Sundorganj	Utlar Sreepur	1	2016-11-10	150231	3				2	1	2
4	Gaibandha	Sundorganj	Utlar Sreepur	2	2016-09-10	150232	1	4			10	3
4	Gaibandha	Sundorganj	Utlar Sreepur	2	2016-10-10	150232	2				17	2
4	Gaibandha	Sundorganj	Utlar Sreepur	2	2016-11-10	150232	3				16	2
4	Gaibandha	Sundorganj	Utlar Sreepur	3	2016-09-10	150235	1				2
4	Gaibandha	Sundorganj	Utlar Sreepur	3	2016-10-10	150235	2				2
4	Gaibandha	Sundorganj	Utlar Sreepur	3	2016-11-10	150235	3				2
4	Gaibandha	Sundorganj	Utlar Sreepur	4	2016-09-10	150236	1
4	Gaibandha	Sundorganj	Utlar Sreepur	4	2016-10-10	150236	2				2
4	Gaibandha	Sundorganj	Utlar Sreepur	4	2016-11-10	150236	3				4
4	Gaibandha	Sundorganj	Utlar Sreepur	5	2016-09-10	150233	1	1			6		2
4	Gaibandha	Sundorganj	Utlar Sreepur	5	2016-10-10	150233	2	3			9	2	3
4	Gaibandha	Sundorganj	Utlar Sreepur	5	2016-11-10	150233	3				5
4	Gaibandha	Sundorganj	Utlar Sreepur	6	2016-09-10	150234	1	1		1	4		1																															1
4	Gaibandha	Sundorganj	Utlar Sreepur	6	2016-10-10	150234	2				1		1
4	Gaibandha	Sundorganj	Utlar Sreepur	6	2016-11-10	150234	3				8	1																										1	1
4	Gaibandha	Sundorganj	Boalia	1	2016-09-10	150237	1	2		1	17	1
4	Gaibandha	Sundorganj	Boalia	1	2016-10-10	150237	2	1			12
4	Gaibandha	Sundorganj	Boalia	1	2016-11-10	150237	3				9
4	Gaibandha	Sundorganj	Boalia	2	2016-09-10	150238	1	2			19
4	Gaibandha	Sundorganj	Boalia	2	2016-10-10	150238	2	3			6	1	1
4	Gaibandha	Sundorganj	Boalia	2	2016-11-10	150238	3				5
4	Gaibandha	Sundorganj	Boalia	3	2016-09-10	150239	1	11			12	3	8
4	Gaibandha	Sundorganj	Boalia	3	2016-10-10	150239	2	2			13		2
4	Gaibandha	Sundorganj	Boalia	3	2016-11-10	150239	3	1			16																						1
4	Gaibandha	Sundorganj	Boalia	4	2016-09-10	150240	1	2			23
4	Gaibandha	Sundorganj	Boalia	4	2016-10-10	150240	2	4			11	3	1																										1
4	Gaibandha	Sundorganj	Boalia	4	2016-11-10	150240	3	1			8	1
4	Gaibandha	Sundorganj	Boalia	5	2016-09-10	150241	1	2			24	2	3
4	Gaibandha	Sundorganj	Boalia	5	2016-10-10	150241	2	4			6	1	4
4	Gaibandha	Sundorganj	Boalia	5	2016-11-10	150241	3	1			4	1	1
4	Gaibandha	Sundorganj	Boalia	6	2016-09-10	150242	1	1			15	1	2
4	Gaibandha	Sundorganj	Boalia	6	2016-10-10	150242	2	2			10	2	2
4	Gaibandha	Sundorganj	Boalia	6	2016-11-10	150242	3				12
3	Panchagarh	Atwari	Chameshwari	1	19/10/2016	150150	1				4																																	16
3	Panchagarh	Atwari	Chameshwari	1	20/10/2016	150150	2				2		2													2																		2
3	Panchagarh	Atwari	Chameshwari	1	21/10/2016	150150	3				6																																	5
3	Panchagarh	Atwari	Chameshwari	2	19/10/2016	150155	1
3	Panchagarh	Atwari	Chameshwari	2	20/10/2016	150155	2				2		1																															1
3	Panchagarh	Atwari	Chameshwari	2	21/10/2016	150155	3				2		1
3	Panchagarh	Atwari	Chameshwari	3	19/10/2016	150154	1	1		2	27	2	1																															3
3	Panchagarh	Atwari	Chameshwari	3	20/10/2016	150154	2	5		2	33		2																															4
3	Panchagarh	Atwari	Chameshwari	3	21/10/2016	150154	3	1			29		2																															2
3	Panchagarh	Atwari	Chameshwari	4	19/10/2016	150153	1	1		1	15	1
3	Panchagarh	Atwari	Chameshwari	4	20/10/2016	150153	2				5
3	Panchagarh	Atwari	Chameshwari	4	21/10/2016	150153	3			1	6																																	1
3	Panchagarh	Atwari	Chameshwari	5	19/10/2016	150152	1				1
3	Panchagarh	Atwari	Chameshwari	5	20/10/2016	150152	2				3		1
3	Panchagarh	Atwari	Chameshwari	5	21/10/2016	150152	3				3
3	Panchagarh	Atwari	Chameshwari	6	19/10/2016	150151	1	2			11		1																															1
3	Panchagarh	Atwari	Chameshwari	6	20/10/2016	150151	2				3		1																															1
3	Panchagarh	Atwari	Chameshwari	6	21/10/2016	150151	3				1																																	2
3	Panchagarh	Atwari	Chhota Dap	1	19/10/2016	150160	1	1		1	15	2	3																															3
3	Panchagarh	Atwari	Chhota Dap	1	20/10/2016	150160	2	1		1	8																																	4
3	Panchagarh	Atwari	Chhota Dap	1	21/10/2016	150160	3	1		2	24		1																															2
3	Panchagarh	Atwari	Chhota Dap	2	19/10/2016	150159	1	1			6		1
3	Panchagarh	Atwari	Chhota Dap	2	20/10/2016	150159	2	2			8	2
3	Panchagarh	Atwari	Chhota Dap	2	21/10/2016	150159	3	1		1	11
3	Panchagarh	Atwari	Chhota Dap	3	19/10/2016	150156	1				8	2														1
3	Panchagarh	Atwari	Chhota Dap	3	20/10/2016	150156	2	1		1	2
3	Panchagarh	Atwari	Chhota Dap	3	21/10/2016	150156	3				4		1
3	Panchagarh	Atwari	Chhota Dap	4	19/10/2016	150157	1	2			12	1
3	Panchagarh	Atwari	Chhota Dap	4	20/10/2016	150157	2	1			4															4																		1
3	Panchagarh	Atwari	Chhota Dap	4	21/10/2016	150157	3	1			2	1														2
3	Panchagarh	Atwari	Chhota Dap	5	19/10/2016	150161	1				6	2
3	Panchagarh	Atwari	Chhota Dap	5	20/10/2016	150161	2				3
3	Panchagarh	Atwari	Chhota Dap	5	21/10/2016	150161	3				3		1																															2
3	Panchagarh	Atwari	Chhota Dap	6	19/10/2016	150158	1				5		1
3	Panchagarh	Atwari	Chhota Dap	6	20/10/2016	150158	2	2			9		4
3	Panchagarh	Atwari	Chhota Dap	6	21/10/2016	150158	3	7			4	2	3
4	Panchagarh	Atwari	Rajagaon	1	19/10/2016	150138	1				3	1
4	Panchagarh	Atwari	Rajagaon	1	20/10/2016	150138	2	1			1
4	Panchagarh	Atwari	Rajagaon	1	21/10/2016	150138	3					1
4	Panchagarh	Atwari	Rajagaon	2	19/10/2016	150139	1				5
4	Panchagarh	Atwari	Rajagaon	2	20/10/2016	150139	2	1			6
4	Panchagarh	Atwari	Rajagaon	2	21/10/2016	150139	3
4	Panchagarh	Atwari	Rajagaon	3	19/10/2016	150140	1				4
4	Panchagarh	Atwari	Rajagaon	3	20/10/2016	150140	2				3
4	Panchagarh	Atwari	Rajagaon	3	21/10/2016	150140	3
4	Panchagarh	Atwari	Rajagaon	4	19/10/2016	150141	1	1			4
4	Panchagarh	Atwari	Rajagaon	4	20/10/2016	150141	2				4
4	Panchagarh	Atwari	Rajagaon	4	21/10/2016	150141	3				2
4	Panchagarh	Atwari	Rajagaon	5	19/10/2016	150142	1				3
4	Panchagarh	Atwari	Rajagaon	5	20/10/2016	150142	2				4
4	Panchagarh	Atwari	Rajagaon	5	21/10/2016	150142	3				2
4	Panchagarh	Atwari	Rajagaon	6	19/10/2016	150143	1	1			2
4	Panchagarh	Atwari	Rajagaon	6	20/10/2016	150143	2	1			4
4	Panchagarh	Atwari	Rajagaon	6	21/10/2016	150143	3				6	1	1													1						1
4	Panchagarh	Atwari	Sukhati	1	19/10/2016	150144	1	3			1	2														1
4	Panchagarh	Atwari	Sukhati	1	20/10/2016	150144	2				6
4	Panchagarh	Atwari	Sukhati	1	21/10/2016	150144	3	1			1	2	4
4	Panchagarh	Atwari	Sukhati	2	19/10/2016	150145	1	3		1	17	2																										1
4	Panchagarh	Atwari	Sukhati	2	20/10/2016	150145	2	6			9
4	Panchagarh	Atwari	Sukhati	2	21/10/2016	150145	3	2			4	2	1
4	Panchagarh	Atwari	Sukhati	3	19/10/2016	150146	1				2
4	Panchagarh	Atwari	Sukhati	3	20/10/2016	150146	2				1
4	Panchagarh	Atwari	Sukhati	3	21/10/2016	150146	3				2	1
4	Panchagarh	Atwari	Sukhati	4	19/10/2016	150147	1				2
4	Panchagarh	Atwari	Sukhati	4	20/10/2016	150147	2	1			1
4	Panchagarh	Atwari	Sukhati	4	21/10/2016	150147	3
4	Panchagarh	Atwari	Sukhati	5	19/10/2016	150147	1				3
4	Panchagarh	Atwari	Sukhati	5	20/10/2016	150148	2	2			5
4	Panchagarh	Atwari	Sukhati	5	21/10/2016	150148	3				2
4	Panchagarh	Atwari	Sukhati	6	19/10/2016	150149	1				3																																	7	1	2			1
4	Panchagarh	Atwari	Sukhati	6	20/10/2016	150149	2				6																																	1			1
4	Panchagarh	Atwari	Sukhati	6	21/10/2016	150149	3				3
3	Panchagarh	Boda	Arajigaighata	1	26/10/2016	150056	1	1			16	1																																1
3	Panchagarh	Boda	Arajigaighata	1	27/10/2016	150056	2	3	4		58	5	3
3	Panchagarh	Boda	Arajigaighata	1	28/10/216	150056	3				20	1
3	Panchagarh	Boda	Arajigaighata	2	26/10/2016	150055	1	1			23	2
3	Panchagarh	Boda	Arajigaighata	2	27/10/2016	150055	2	1			20	1
3	Panchagarh	Boda	Arajigaighata	2	28/10/216	150055	3	2			43	1
3	Panchagarh	Boda	Arajigaighata	3	26/10/2016	150054	1	1			8	3																																1
3	Panchagarh	Boda	Arajigaighata	3	27/10/2016	150054	2				18	1
3	Panchagarh	Boda	Arajigaighata	3	28/10/216	150054	3	1		1	37
3	Panchagarh	Boda	Arajigaighata	4	26/10/2016	150058	1	2	1	2	28
3	Panchagarh	Boda	Arajigaighata	4	27/10/2016	150058	2	2			14	1
3	Panchagarh	Boda	Arajigaighata	4	28/10/216	150058	3	1		1	18	4
3	Panchagarh	Boda	Arajigaighata	5	26/10/2016	150057	1				4
3	Panchagarh	Boda	Arajigaighata	5	27/10/2016	150057	2				4																																	1
3	Panchagarh	Boda	Arajigaighata	5	28/10/2016	150057	3
3	Panchagarh	Boda	Arajigaighata	6	26/10/2016	150059	1	2	1		6																																	1					1
3	Panchagarh	Boda	Arajigaighata	6	27/10/2016	150059	2	2			14
3	Panchagarh	Boda	Arajigaighata	6	28/10/2016	150059	3			1	11																																	3		1
2	Panchagarh	Boda	Aroji Gaunrikanta	1	26/10/2016	150060	1				3																																	1	1
2	Panchagarh	Boda	Aroji Gaunrikanta	1	27/10/2016	150060	2	1			16
2	Panchagarh	Boda	Aroji Gaunrikanta	1	28/10/2016	150060	3		1	1		2
2	Panchagarh	Boda	Aroji Gaunrikanta	2	26/10/2016	150062	1				4
2	Panchagarh	Boda	Aroji Gaunrikanta	2	27/10/2016	150062	2	3			17
2	Panchagarh	Boda	Aroji Gaunrikanta	2	28/10/2016	150062	3		1		8															1
2	Panchagarh	Boda	Aroji Gaunrikanta	3	26/10/2016	150061	1	2
2	Panchagarh	Boda	Aroji Gaunrikanta	3	27/10/2016	150061	2				10																																	3
2	Panchagarh	Boda	Aroji Gaunrikanta	3	28/10/2016	150061	3	1			9	2
2	Panchagarh	Boda	Aroji Gaunrikanta	4	26/10/2016	150063	1	1			36	2
2	Panchagarh	Boda	Aroji Gaunrikanta	4	27/10/2016	150063	2	1			19	2
2	Panchagarh	Boda	Aroji Gaunrikanta	4	28/10/2016	150063	3				20															1
2	Panchagarh	Boda	Aroji Gaunrikanta	5	26/10/2016	150064	1	2		2	60	10	1
2	Panchagarh	Boda	Aroji Gaunrikanta	5	27/10/2016	150064	2	1			25															1
2	Panchagarh	Boda	Aroji Gaunrikanta	5	28/10/2016	150064	3	3		1	21	3	2
2	Panchagarh	Boda	Aroji Gaunrikanta	6	26/10/2016	150065	1				6																					1												1
2	Panchagarh	Boda	Aroji Gaunrikanta	6	27/10/2016	150065	2	1			3		2
2	Panchagarh	Boda	Aroji Gaunrikanta	6	28/10/2016	150065	3				4
4	Panchagarh	Boda	Berashashi	1	26/10/2016	150047	1	4			28
4	Panchagarh	Boda	Berashashi	1	27/10/2016	150047	2	4			14
4	Panchagarh	Boda	Berashashi	1	28/10/2016	150047	3	2			9	1	1																															1
4	Panchagarh	Boda	Berashashi	2	26/10/2016	150046	1	1			2
4	Panchagarh	Boda	Berashashi	2	27/10/2016	150046	2				1
4	Panchagarh	Boda	Berashashi	2	28/10/2016	150046	3				1
4	Panchagarh	Boda	Berashashi	3	26/10/2016	150045	1	1			14	1
4	Panchagarh	Boda	Berashashi	3	27/10/2016	150045	2				4	1
4	Panchagarh	Boda	Berashashi	3	28/10/2016	150045	3	2			4	2
4	Panchagarh	Boda	Berashashi	4	26/10/2016	150044	1	3			22		1
4	Panchagarh	Boda	Berashashi	4	27/10/2016	150044	2	1			18		1
4	Panchagarh	Boda	Berashashi	4	28/10/2016	150044	3	1			9	1
4	Panchagarh	Boda	Berashashi	5	26/10/2016	150043	1	11			21	1
4	Panchagarh	Boda	Berashashi	5	27/10/2016	150043	2	2			7
4	Panchagarh	Boda	Berashashi	5	28/10/2016	150043	3				24
4	Panchagarh	Boda	Berashashi	6	26/10/2016	150042	1
4	Panchagarh	Boda	Berashashi	6	27/10/2016	150042	2				1
4	Panchagarh	Boda	Berashashi	6	28/10/2016	150042	3				2
1	Panchagarh	Boda	Dabordanga	1	26/10/2016	150072	1			1	28
1	Panchagarh	Boda	Dabordanga	1	27/10/2016	150072	2				8		1
1	Panchagarh	Boda	Dabordanga	1	28/10/2016	150072	3				2
1	Panchagarh	Boda	Dabordanga	2	26/10/2016	150073	1	1		1	17	3
1	Panchagarh	Boda	Dabordanga	2	27/10/2016	150073	2	1			8	2
1	Panchagarh	Boda	Dabordanga	2	28/10/2016	150073	3				3
1	Panchagarh	Boda	Dabordanga	3	26/10/2016	150075	1				19
1	Panchagarh	Boda	Dabordanga	3	27/10/2016	150075	2				5
1	Panchagarh	Boda	Dabordanga	3	28/10/2016	150075	3	1			8	1
1	Panchagarh	Boda	Dabordanga	4	26/10/2016	150076	1	2			4		1
1	Panchagarh	Boda	Dabordanga	4	27/10/2016	150076	2	1			10																																	6
1	Panchagarh	Boda	Dabordanga	4	28/10/2016	150076	3				22
1	Panchagarh	Boda	Dabordanga	5	26/10/2016	150077	1	1			6
1	Panchagarh	Boda	Dabordanga	5	27/10/2016	150077	2				16	1
1	Panchagarh	Boda	Dabordanga	5	28/10/2016	150077	3				12	3
1	Panchagarh	Boda	Dabordanga	6	26/10/2016	150074	1				17	2
1	Panchagarh	Boda	Dabordanga	6	27/10/2016	150074	2				5																																	1
1	Panchagarh	Boda	Dabordanga	6	28/10/2016	150074	3				18	2
2	Panchagarh	Boda	Debottar Babadjote	1	26/10/2016	150066	1	1			7	3
2	Panchagarh	Boda	Debottar Babadjote	1	27/10/2016	150066	2				5
2	Panchagarh	Boda	Debottar Babadjote	1	28/10/2016	150066	3				4
2	Panchagarh	Boda	Debottar Babadjote	2	26/10/2016	150067	1				3																																	12	2
2	Panchagarh	Boda	Debottar Babadjote	2	27/10/2016	150067	2		1		9
2	Panchagarh	Boda	Debottar Babadjote	2	28/10/2016	150067	3				8
2	Panchagarh	Boda	Debottar Babadjote	3	26/10/2016	150068	1		1		9																																	3
2	Panchagarh	Boda	Debottar Babadjote	3	27/10/2016	150068	2				6
2	Panchagarh	Boda	Debottar Babadjote	3	28/10/2016	150068	3	1			4																																	2
2	Panchagarh	Boda	Debottar Babadjote	4	26/10/2016	150071	1		1		4																																	3
2	Panchagarh	Boda	Debottar Babadjote	4	27/10/2016	150071	2				2
2	Panchagarh	Boda	Debottar Babadjote	4	28/10/2016	150071	3				4									1
2	Panchagarh	Boda	Debottar Babadjote	5	26/10/2016	150069	1				3
2	Panchagarh	Boda	Debottar Babadjote	5	27/10/2016	150069	2	1			3
2	Panchagarh	Boda	Debottar Babadjote	5	28/10/2016	150069	3				2
2	Panchagarh	Boda	Debottar Babadjote	6	26/10/2016	150317	1				12
2	Panchagarh	Boda	Debottar Babadjote	6	27/10/2016	150317	2	1			31
2	Panchagarh	Boda	Debottar Babadjote	6	28/10/2016	150317	3	1	1		10
3	Panchagarh	Boda	Kismal Bahadernarangani	1	26/10/2016	150048	1	1			14
3	Panchagarh	Boda	Kismal Bahadernarangani	1	27/10/2016	150048	2	2			29	2
3	Panchagarh	Boda	Kismal Bahadernarangani	1	28/10/2016	150048	3				15
3	Panchagarh	Boda	Kismal Bahadernarangani	2	26/10/2016	150049	1				12	3
3	Panchagarh	Boda	Kismal Bahadernarangani	2	27/10/2016	150049	2	2			9
3	Panchagarh	Boda	Kismal Bahadernarangani	2	28/10/2016	150049	3		1		14	1
3	Panchagarh	Boda	Kismal Bahadernarangani	3	26/10/2016	150050	1		3		11	3
3	Panchagarh	Boda	Kismal Bahadernarangani	3	27/10/2016	150050	2	6	8		16	2	1
3	Panchagarh	Boda	Kismal Bahadernarangani	3	28/10/2016	150050	3	3			47	2																																4
3	Panchagarh	Boda	Kismal Bahadernarangani	4	26/10/2016	150052	1				5
3	Panchagarh	Boda	Kismal Bahadernarangani	4	27/10/2016	150052	2				1
3	Panchagarh		Kismal Bahadernarangani	4	28/10/2016	150052	3				6
3	Panchagarh	Boda	Kismal Bahadernarangani	5	26/10/2016	150053	1				2
3	Panchagarh	Boda	Kismal Bahadernarangani	5	27/10/2016	150053	2
3	Panchagarh	Boda	Kismal Bahadernarangani	5	28/10/2016	150053	3																																					3
3	Panchagarh	Boda	Kismal Bahadernarangani	6	26/10/2016	150051	1	1			16
3	Panchagarh	Boda	Kismal Bahadernarangani	6	27/10/2016	150051	2	3			19
3	Panchagarh	Boda	Kismal Bahadernarangani	6	28/10/2016	150051	3	1			32	4
1	Panchagarh	Boda	Sarderpara	1	26/10/2016	150078	1				9
1	Panchagarh	Boda	Sarderpara	1	27/10/2016	150078	2				8
1	Panchagarh	Boda	Sarderpara	1	28/10/2016	150078	3			1	4
1	Panchagarh	Boda	Sarderpara	2	26/10/2016	150079	1				8
1	Panchagarh	Boda	Sarderpara	2	27/10/2016	150079	2				2
1	Panchagarh	Boda	Sarderpara	2	28/10/2016	150079	3				2
1	Panchagarh	Boda	Sarderpara	3	26/10/2016	150081	1	1			20	1
1	Panchagarh	Boda	Sarderpara	3	27/10/2016	150081	2				8
1	Panchagarh	Boda	Sarderpara	3	28/10/2016	150081	3				8
1	Panchagarh	Boda	Sarderpara	4	26/10/2016	150080	1	1		1	23																																	10					4
1	Panchagarh	Boda	Sarderpara	4	27/10/2016	150080	2				10																																	4
1	Panchagarh	Boda	Sarderpara	4	28/10/2016	150080	3				7
1	Panchagarh	Boda	Sarderpara	5	26/10/2016	150082	1																																					1
1	Panchagarh	Boda	Sarderpara	5	27/10/2016	150082	2	1			7
1	Panchagarh	Boda	Sarderpara	5	28/10/2016	150082	3				3	1
1	Panchagarh	Boda	Sarderpara	6	26/10/2016	150083	1				8																																	1
1	Panchagarh	Boda	Sarderpara	6	27/10/2016	150083	2				3
1	Panchagarh	Boda	Sarderpara	6	28/10/2016	150083	3				5
4	Panchagarh	Debiganj	Baulaganj	1	23/10/2016	150090	1				1
4	Panchagarh	Debiganj	Baulaganj	1	24/10/2016	150090	2	4			2
4	Panchagarh	Debiganj	Baulaganj	1	25/10/2016	150090	3				3			1
4	Panchagarh	Debiganj	Baulaganj	2	23/10/2016	150091	1				5	1
4	Panchagarh	Debiganj	Baulaganj	2	24/10/2016	150091	2	1			4
4	Panchagarh	Debiganj	Baulaganj	2	25/10/2016	150091	3	2			9
4	Panchagarh	Debiganj	Baulaganj	3	23/10/2016	150092	1	1		1	3
4	Panchagarh	Debiganj	Baulaganj	3	24/10/2016	150092	2	5			33	4	1													1
4	Panchagarh	Debiganj	Baulaganj	3	25/10/2016	150092	3	9		4	16		3
4	Panchagarh	Debiganj	Baulaganj	4	23/10/2016	150093	1	1			5
4	Panchagarh	Debiganj	Baulaganj	4	24/10/2016	150093	2	3			6
4	Panchagarh	Debiganj	Baulaganj	4	25/10/2016	150093	3				1	1
4	Panchagarh	Debiganj	Baulaganj	5	23/10/2016	150094	1				3
4	Panchagarh	Debiganj	Baulaganj	5	24/10/2016	150094	2	2			4	1
4	Panchagarh	Debiganj	Baulaganj	5	25/10/2016	150094	3	2		1	7	2		1
4	Panchagarh	Debiganj	Baulaganj	6	23/10/2016	150095	1				1
4	Panchagarh	Debiganj	Baulaganj	6	24/10/2016	150095	2	1			2
4	Panchagarh	Debiganj	Baulaganj	6	25/10/2016	150095	3	1	1		3
1	Panchagarh	Debiganj	Hajradanga	1	23/10/2016	150116	1				6	1	1
1	Panchagarh	Debiganj	Hajradanga	1	24/10/2016	150116	2				11
1	Panchagarh	Debiganj	Hajradanga	1	25/10/2016	150116	3				7
1	Panchagarh	Debiganj	Hajradanga	2	23/10/2016	150119	1				7
1	Panchagarh	Debiganj	Hajradanga	2	24/10/2016	150119	2	1			7
1	Panchagarh	Debiganj	Hajradanga	2	25/10/2016	150119	3				4																																	2
1	Panchagarh	Debiganj	Hajradanga	3	23/10/2016	150115	1				3
1	Panchagarh	Debiganj	Hajradanga	3	24/10/2016	150115	2				4
1	Panchagarh	Debiganj	Hajradanga	3	25/10/2016	150115	3																																					1
1	Panchagarh	Debiganj	Hajradanga	4	23/10/2016	150114	1	3			17
1	Panchagarh	Debiganj	Hajradanga	4	24/10/2016	150114	2				6
1	Panchagarh	Debiganj	Hajradanga	4	25/10/2016	150114	3				4
1	Panchagarh	Debiganj	Hajradanga	5	23/10/2016	150118	1																																					13		5
1	Panchagarh	Debiganj	Hajradanga	5	24/10/2016	150118	2																																					5		3	4
1	Panchagarh	Debiganj	Hajradanga	5	25/10/2016	150118	3				2																																	6		7	7		4
1	Panchagarh	Debiganj	Hajradanga	6	23/10/2016	150117	1				2
1	Panchagarh	Debiganj	Hajradanga	6	24/10/2016	150117	2				2
1	Panchagarh	Debiganj	Hajradanga	6	25/10/2016	150117	3				2
4	Panchagarh	Debiganj	Karija Bhajni	1	23/10/2016	150084	1	1			2
4	Panchagarh	Debiganj	Karija Bhajni	1	24/10/2016	150084	2	1			2
4	Panchagarh	Debiganj	Karija Bhajni	1	25/10/2016	150084	3	2			2
4	Panchagarh	Debiganj	Karija Bhajni	2	23/10/2016	150085	1				1																																	3
4	Panchagarh	Debiganj	Karija Bhajni	2	24/10/2016	150085	2				1																											1
4	Panchagarh	Debiganj	Karija Bhajni	2	25/10/2016	150085	3				1
4	Panchagarh	Debiganj	Karija Bhajni	3	23/10/2016	150087	1				5						1
4	Panchagarh	Debiganj	Karija Bhajni	3	24/10/2016	150087	2				8
4	Panchagarh	Debiganj	Karija Bhajni	3	25/10/2016	150087	3	2		1	2	3
4	Panchagarh	Debiganj	Karija Bhajni	4	23/10/2016	150086	1	3			11	4
4	Panchagarh	Debiganj	Karija Bhajni	4	24/10/2016	150086	2	3			27	2	1
4	Panchagarh	Debiganj	Karija Bhajni	4	25/10/2016	150086	3	9			10	2																				1
4	Panchagarh	Debiganj	Karija Bhajni	5	23/10/2016	150089	1				6																																	1
4	Panchagarh	Debiganj	Karija Bhajni	5	24/10/2016	150089	2				10			1			3
4	Panchagarh	Debiganj	Karija Bhajni	5	25/10/2016	150089	3	2			6	1
4	Panchagarh	Debiganj	Karija Bhajni	6	23/10/2016	150088	1				2
4	Panchagarh	Debiganj	Karija Bhajni	6	24/10/2016	150088	2	1
4	Panchagarh	Debiganj	Karija Bhajni	6	25/10/2016	150088	3	1			3
3	Panchagarh	Debiganj	Kharija Katamhari	1	23/10/2016	150096	1				4																																	27
3	Panchagarh	Debiganj	Kharija Katamhari	1	24/10/2016	150096	2				12																																	43
3	Panchagarh	Debiganj	Kharija Katamhari	1	25/10/2016	150096	3				3															1
3	Panchagarh	Debiganj	Kharija Katamhari	2	23/10/2016	150097	1				1
3	Panchagarh	Debiganj	Kharija Katamhari	2	24/10/2016	150097	2				10	1
3	Panchagarh	Debiganj	Kharija Katamhari	2	25/10/2016	150097	3				3
3	Panchagarh	Debiganj	Kharija Katamhari	3	23/10/2016	150099	1	2			6
3	Panchagarh	Debiganj	Kharija Katamhari	3	24/10/2016	150099	2			1	14		1																															9
3	Panchagarh	Debiganj	Kharija Katamhari	3	25/10/2016	150099	3					1
3	Panchagarh	Debiganj	Kharija Katamhari	4	23/10/2016	150100	1				2
3	Panchagarh	Debiganj	Kharija Katamhari	4	24/10/2016	150100	2				6
3	Panchagarh	Debiganj	Kharija Katamhari	4	25/10/2016	150100	3	1		1	6	1
3	Panchagarh	Debiganj	Kharija Katamhari	5	23/10/2016	150098	1				4		2																															3
3	Panchagarh	Debiganj	Kharija Katamhari	5	24/10/2016	150098	2	1			30	4	1																															5
3	Panchagarh	Debiganj	Kharija Katamhari	5	25/10/2016	150098	3		1		2
3	Panchagarh	Debiganj	Kharija Katamhari	6	23/10/2016	150101	1	1		1	10																																	1
3	Panchagarh	Debiganj	Kharija Katamhari	6	24/10/2016	150101	2				13
3	Panchagarh	Debiganj	Kharija Katamhari	6	25/10/2016	150101	3		1		2
3	Panchagarh	Debiganj	Natan Bandir	1	23/10/2016	150104	1	1			10	1																																3
3	Panchagarh	Debiganj	Natan Bandir	1	24/10/2016	150104	2				15	3																																8
3	Panchagarh	Debiganj	Natan Bandir	1	25/10/2016	150104	3				3
3	Panchagarh	Debiganj	Natan Bandir	2	23/10/2016	150107	1	1			15	2	2																															2
3	Panchagarh	Debiganj	Natan Bandir	2	24/10/2016	150107	2	1		1	13	2																																1
3	Panchagarh	Debiganj	Natan Bandir	2	25/10/2016	150107	3	2			5	1	1
3	Panchagarh	Debiganj	Natan Bandir	3	23/10/2016	150102	1				9
3	Panchagarh	Debiganj	Natan Bandir	3	24/10/2016	150102	2	1			22	2
3	Panchagarh	Debiganj	Natan Bandir	3	25/10/2016	150102	3	2			9	1	2
3	Panchagarh	Debiganj	Natan Bandir	4	23/10/2016	150103	1				1
3	Panchagarh	Debiganj	Natan Bandir	4	24/10/2016	150103	2	1			15
3	Panchagarh	Debiganj	Natan Bandir	4	25/10/2016	150103	3	1			1	1
3	Panchagarh	Debiganj	Natan Bandir	5	23/10/2016	150105	1	1		1	9
3	Panchagarh	Debiganj	Natan Bandir	5	24/10/2016	150105	2	1			33	1	4
3	Panchagarh	Debiganj	Natan Bandir	5	25/10/2016	150105	3	1	2		4	2
3	Panchagarh	Debiganj	Natan Bandir	6	23/10/2016	150106	1	1			12		4
3	Panchagarh	Debiganj	Natan Bandir	6	24/10/2016	150106	2	1		1	17	1	1
3	Panchagarh	Debiganj	Natan Bandir	6	25/10/2016	150106	3	6	2	2	6	2														1
2	Panchagarh	Debiganj	Rasulpur	1	23/10/2016	150113	1						1
2	Panchagarh	Debiganj	Rasulpur	1	24/10/2016	150113	2				1																																	5	1
2	Panchagarh	Debiganj	Rasulpur	1	25/10/2016	150113	3				3																																	5
2	Panchagarh	Debiganj	Rasulpur	2	23/10/2016	150110	1				2
2	Panchagarh	Debiganj	Rasulpur	2	24/10/2016	150110	2	1			4	1
2	Panchagarh	Debiganj	Rasulpur	2	25/10/2016	150110	3		1		4
2	Panchagarh	Debiganj	Rasulpur	3	23/10/2016	150112	1				7		1
2	Panchagarh	Debiganj	Rasulpur	3	24/10/2016	150112	2	2
2	Panchagarh	Debiganj	Rasulpur	3	25/10/2016	150112	3				7	1
2	Panchagarh	Debiganj	Rasulpur	4	23/10/2016	150109	1				1	1
2	Panchagarh	Debiganj	Rasulpur	4	24/10/2016	150109	2				1																																	4	1
2	Panchagarh	Debiganj	Rasulpur	4	25/10/2016	150109	3				2																					1												1
2	Panchagarh	Debiganj	Rasulpur	5	23/10/2016	150111	1	1			4
2	Panchagarh	Debiganj	Rasulpur	5	24/10/2016	150111	2				3
2	Panchagarh	Debiganj	Rasulpur	5	25/10/2016	150111	3		1		5
2	Panchagarh	Debiganj	Rasulpur	6	23/10/2016	150108	1				1
2	Panchagarh	Debiganj	Rasulpur	6	24/10/2016	150108	2																			2					1
2	Panchagarh	Debiganj	Rasulpur	6	25/10/2016	150108	3				3															2
1	Panchagarh	Debiganj	Santinagar	1	23/10/2016	150120	1				1																																	1
1	Panchagarh	Debiganj	Santinagar	1	24/10/2016	150120	2				10
1	Panchagarh	Debiganj	Santinagar	1	25/10/2016	150120	3				3
1	Panchagarh	Debiganj	Santinagar	2	23/10/2016	150121	1	1			4
1	Panchagarh	Debiganj	Santinagar	2	24/10/2016	150121	2				6
1	Panchagarh	Debiganj	Santinagar	2	25/10/2016	150121	3				1
1	Panchagarh	Debiganj	Santinagar	3	23/10/2016	150122	1				1																																	1
1	Panchagarh	Debiganj	Santinagar	3	24/10/2016	150122	2				1
1	Panchagarh	Debiganj	Santinagar	3	25/10/2016	150122	3				2
1	Panchagarh	Debiganj	Santinagar	4	23/10/2016	150123	1	1																																							1
1	Panchagarh	Debiganj	Santinagar	4	24/10/2016	150123	2				4
1	Panchagarh	Debiganj	Santinagar	4	25/10/2016	150123	3				3																																				1
1	Panchagarh	Debiganj	Santinagar	5	23/10/2016	150124	1				3
1	Panchagarh	Debiganj	Santinagar	5	24/10/2016	150124	2				1
1	Panchagarh	Debiganj	Santinagar	5	25/10/2016	150124	3				1
1	Panchagarh	Debiganj	Santinagar	6	23/10/2016	150125	1				1																																	1			1
1	Panchagarh	Debiganj	Santinagar	6	24/10/2016	150125	2	3			6
1	Panchagarh	Debiganj	Santinagar	6	25/10/2016	150125	3				1
1	Panchagarh	Sadar	Chandpara	1	30/10/2016	150028	1	2			32	2
1	Panchagarh	Sadar	Chandpara	1	31/10/2016	150028	2				7	1
1	Panchagarh	Sadar	Chandpara	1	2016-01-11	150028	3	1			22	3
1	Panchagarh	Sadar	Chandpara	2	30/10/2016	150029	1				2
1	Panchagarh	Sadar	Chandpara	2	31/10/2016	150029	2				9
1	Panchagarh	Sadar	Chandpara	2	2016-01-11	150029	3	3			7	1
1	Panchagarh	Sadar	Chandpara	3	30/10/2016	150026	1				11
1	Panchagarh	Sadar	Chandpara	3	31/10/2016	150026	2				9	2
1	Panchagarh	Sadar	Chandpara	3	2016-01-11	150026	3	12			32	2
1	Panchagarh	Sadar	Chandpara	4	30/10/2016	150025	1	4	4	4	56	5
1	Panchagarh	Sadar	Chandpara	4	31/10/2016	150025	2	8	1		51	7	1
1	Panchagarh	Sadar	Chandpara	4	2016-01-11	150025	3	2			31	4	2
1	Panchagarh	Sadar	Chandpara	5	30/10/2016	150027	1	2			23
1	Panchagarh	Sadar	Chandpara	5	31/10/2016	150027	2				39	4
1	Panchagarh	Sadar	Chandpara	5	2016-01-11	150027	3	1			18	2	1
1	Panchagarh	Sadar	Chandpara	6	30/10/2016	150024	1				9
1	Panchagarh	Sadar	Chandpara	6	31/10/2016	150024	2	4	1		18	4
1	Panchagarh	Sadar	Chandpara	6	2016-01-11	150024	3	2			14
2	Panchagarh	Sadar	Ghatiarpara	1	30/10/2016	150037	1	1	1		16	3
2	Panchagarh	Sadar	Ghatiarpara	1	31/10/2016	150037	2	2	1		28	3	2
2	Panchagarh	Sadar	Ghatiarpara	1	2016-01-11	150037	3	4			16	2	1
2	Panchagarh	Sadar	Ghatiarpara	2	30/10/2016	150038	1	2	1		4
2	Panchagarh	Sadar	Ghatiarpara	2	31/10/2016	150038	2	2			4
2	Panchagarh	Sadar	Ghatiarpara	2	2016-01-11	150038	3	1			8		1
2	Panchagarh	Sadar	Ghatiarpara	3	30/10/2016	150040	1	1	1		46	3	2																			1
2	Panchagarh	Sadar	Ghatiarpara	3	31/10/2016	150040	2	2			18	3
2	Panchagarh	Sadar	Ghatiarpara	3	2016-01-11	150040	3	5			38
2	Panchagarh	Sadar	Ghatiarpara	4	30/10/2016	150039	1				7	4
2	Panchagarh	Sadar	Ghatiarpara	4	31/10/2016	150039	2	1			7		1
2	Panchagarh	Sadar	Ghatiarpara	4	2016-01-11	150039	3	1	2		5	1	1
2	Panchagarh	Sadar	Ghatiarpara	5	30/10/2016	150041	1	1			18	9
2	Panchagarh	Sadar	Ghatiarpara	5	31/10/2016	150041	2	1	1		4																																	1					1
2	Panchagarh	Sadar	Ghatiarpara	5	2016-01-11	150041	3	1			4	1
2	Panchagarh	Sadar	Ghatiarpara	6	30/10/2016	150036	1	2			11
2	Panchagarh	Sadar	Ghatiarpara	6	31/10/2016	150036	2	2			6	1
2	Panchagarh	Sadar	Ghatiarpara	6	2016-01-11	150036	3	2			8
2	Panchagarh	Sadar	Goalpara	1	30/10/2016	150031	1	1			35
2	Panchagarh	Sadar	Goalpara	1	31/10/2016	150031	2	1	2		18
2	Panchagarh	Sadar	Goalpara	1	2016-01-11	150031	3	1			16	4
2	Panchagarh	Sadar	Goalpara	2	30/10/2016	150034	1		1
2	Panchagarh	Sadar	Goalpara	2	31/10/2016	150034	2	1			18
2	Panchagarh	Sadar	Goalpara	2	2016-01-11	150034	3	1			11	2
2	Panchagarh	Sadar	Goalpara	3	30/10/2016	150033	1	1			22
2	Panchagarh	Sadar	Goalpara	3	31/10/2016	150033	2	1	1		6	2
2	Panchagarh	Sadar	Goalpara	3	2016-01-11	150033	3	1			7	1
2	Panchagarh	Sadar	Goalpara	4	30/10/2016	150032	1	1	1		13
2	Panchagarh	Sadar	Goalpara	4	31/10/2016	150032	2				3
2	Panchagarh	Sadar	Goalpara	4	2016-01-11	150032	3
2	Panchagarh	Sadar	Goalpara	5	30/10/2016	150030	1		1		28	2
2	Panchagarh	Sadar	Goalpara	5	31/10/2016	150030	2	2			15	2
2	Panchagarh	Sadar	Goalpara	5	2016-01-11	150030	3				7
2	Panchagarh	Sadar	Goalpara	6	30/10/2016	150035	1	3			15
2	Panchagarh	Sadar	Goalpara	6	31/10/2016	150035	2	2			4
2	Panchagarh	Sadar	Goalpara	6	2016-01-11	150035	3				2	1
4	Panchagarh	Sadar	Nalkura	1	30/10/2016	150376	1				11	1
4	Panchagarh	Sadar	Nalkura	1	31/10/2016	150376	2				9
4	Panchagarh	Sadar	Nalkura	1	2016-01-11	150376	3	1			8
4	Panchagarh	Sadar	Nalkura	2	30/10/2016	150377	1	2		1	62	4
4	Panchagarh	Sadar	Nalkura	2	31/10/2016	150377	2	1			28
4	Panchagarh	Sadar	Nalkura	2	2016-01-11	150377	3	1		2	14	2	2
4	Panchagarh	Sadar	Nalkura	3	30/10/2016	150378	1	1		1	18	3	1
4	Panchagarh	Sadar	Nalkura	3	31/10/2016	150378	2	4	1		9	2
4	Panchagarh	Sadar	Nalkura	3	2016-01-11	150378	3	2			19
4	Panchagarh	Sadar	Nalkura	4	30/10/2016	150379	1				11	3
4	Panchagarh	Sadar	Nalkura	4	31/10/2016	150379	2	4			14	2
4	Panchagarh	Sadar	Nalkura	4	2016-01-11	150379	3	1	1		21	6	1
4	Panchagarh	Sadar	Nalkura	5	30/10/2016	150380	1	1	1		11	3
4	Panchagarh	Sadar	Nalkura	5	31/10/2016	150380	2	1			23
4	Panchagarh	Sadar	Nalkura	5	2016-01-11	150380	3	2			12
4	Panchagarh	Sadar	Nalkura	6	30/10/2016	150381	1				5
4	Panchagarh	Sadar	Nalkura	6	31/10/2016	150381	2	2	1		10
4	Panchagarh	Sadar	Nalkura	6	2016-01-11	150381	3				2		1
3	Panchagarh	Sadar	Nunia Para	1	30/10/2016	150016	1				7
3	Panchagarh	Sadar	Nunia Para	1	31/10/2016	150016	2				3
3	Panchagarh	Sadar	Nunia Para	1	2016-01-11	150016	3				1
3	Panchagarh	Sadar	Nunia Para	2	30/10/2016	150017	1	1		1	18
3	Panchagarh	Sadar	Nunia Para	2	31/10/2016	150017	2	2			13	2
3	Panchagarh	Sadar	Nunia Para	2	2016-01-11	150017	3				10
3	Panchagarh	Sadar	Nunia Para	3	30/10/2016	150015	1	1			11																																	1
3	Panchagarh	Sadar	Nunia Para	3	31/10/2016	150015	2
3	Panchagarh	Sadar	Nunia Para	3	2016-01-11	150015	3				2																																	2
3	Panchagarh	Sadar	Nunia Para	4	30/10/2016	150014	1	1			28																																	1
3	Panchagarh	Sadar	Nunia Para	4	31/10/2016	150014	2				15	1	1
3	Panchagarh	Sadar	Nunia Para	4	2016-01-11	150014	3				4
3	Panchagarh	Sadar	Nunia Para	5	30/10/2016	150013	1				10
3	Panchagarh	Sadar	Nunia Para	5	31/10/2016	150013	2	2	5		95	2	3
3	Panchagarh	Sadar	Nunia Para	6	30/10/2016	150012	1				5
3	Panchagarh	Sadar	Nunia Para	6	31/10/2016	150012	2	1		1	13
3	Panchagarh	Sadar	Nunia Para	6	2016-01-11	150012	3	1		4	12		3													1
4	Panchagarh	Sadar	Ratanibari	1	30/10/2016	150243	1	1			41	5
4	Panchagarh	Sadar	Ratanibari	1	31/10/2016	150243	2	2			28
4	Panchagarh	Sadar	Ratanibari	1	2016-01-11	150243	3	3			14																																	1
4	Panchagarh	Sadar	Ratanibari	2	30/10/2016	150244	1	1		1	36
4	Panchagarh	Sadar	Ratanibari	2	31/10/2016	150244	2	4			30
4	Panchagarh	Sadar	Ratanibari	2	2016-01-11	150244	3				7
4	Panchagarh	Sadar	Ratanibari	3	30/10/2016	150245	1				5
4	Panchagarh	Sadar	Ratanibari	3	31/10/2016	150245	2	1			9
4	Panchagarh	Sadar	Ratanibari	3	2016-01-11	150245	3				6
4	Panchagarh	Sadar	Ratanibari	4	30/10/2016	150246	1	1			9
4	Panchagarh	Sadar	Ratanibari	4	31/10/2016	150246	2				9	2
4	Panchagarh	Sadar	Ratanibari	4	2016-01-11	150246	3	2			9
4	Panchagarh	Sadar	Ratanibari	5	30/10/2016	150247	1				25
4	Panchagarh	Sadar	Ratanibari	5	31/10/2016	150247	2				17
4	Panchagarh	Sadar	Ratanibari	5	2016-01-11	150247	3	3			9	4
4	Panchagarh	Sadar	Ratanibari	6	30/10/2016	150248	1				42	5	1
4	Panchagarh	Sadar	Ratanibari	6	31/10/2016	150248	2	1	1	2	35
4	Panchagarh	Sadar	Ratanibari	6	2016-01-11	150248	3				6		1
1	Panchagarh	Sadar	Surivita	1	30/10/2016	150019	1	2			25	3
1	Panchagarh	Sadar	Surivita	1	31/10/2016	150019	2	1		1	10
1	Panchagarh	Sadar	Surivita	1	2016-01-11	150019	3	3			14
1	Panchagarh	Sadar	Surivita	2	30/10/2016	150018	1	2			9
1	Panchagarh	Sadar	Surivita	2	31/10/2016	150018	2	1			21	4
1	Panchagarh	Sadar	Surivita	2	2016-01-11	150018	3	1	1		35	2
1	Panchagarh	Sadar	Surivita	3	30/10/2016	150020	1	2			33	6
1	Panchagarh	Sadar	Surivita	3	31/10/2016	150020	2	4			28	2
1	Panchagarh	Sadar	Surivita	3	2016-01-11	150020	3	1			15	1														1
1	Panchagarh	Sadar	Surivita	4	30/10/2016	150023	1				7	1	1
1	Panchagarh	Sadar	Surivita	4	31/10/2016	150023	2				20	1
1	Panchagarh	Sadar	Surivita	4	2016-01-11	150023	3				3
1	Panchagarh	Sadar	Surivita	5	30/10/2016	150021	1	1			22	3
1	Panchagarh	Sadar	Surivita	5	31/10/2016	150021	2	1			21	2
1	Panchagarh	Sadar	Surivita	5	2016-01-11	150021	3	4			15
1	Panchagarh	Sadar	Surivita	6	30/10/2016	150022	1	1			34	7
1	Panchagarh	Sadar	Surivita	6	31/10/2016	150022	2				38	4
1	Panchagarh	Sadar	Surivita	6	2016-01-11	150022	3	1			9
3	Panchagarh	Sadar	Tutapakhuria	1	30/10/2016	150006	1			1	13	2
3	Panchagarh	Sadar	Tutapakhuria	1	31/10/2016	150006	2	1			18
3	Panchagarh	Sadar	Tutapakhuria	1	2016-01-11	150006	3				5
3	Panchagarh	Sadar	Tutapakhuria	2	30/10/2016	150009	1	2		1	17
3	Panchagarh	Sadar	Tutapakhuria	2	31/10/2016	150009	2	1		1	28	1
3	Panchagarh	Sadar	Tutapakhuria	2	2016-01-11	150009	3			2	23	2
3	Panchagarh	Sadar	Tutapakhuria	3	30/10/2016	150010	1	2		1	47
3	Panchagarh	Sadar	Tutapakhuria	3	31/10/2016	150010	2	1			14	1	1
3	Panchagarh	Sadar	Tutapakhuria	3	2016-01-11	150010	3	1		1	12		1
3	Panchagarh	Sadar	Tutapakhuria	4	30/10/2016	150008	1	1			15	2
3	Panchagarh	Sadar	Tutapakhuria	4	31/10/2016	150008	2	2			27	3	1													1
3	Panchagarh	Sadar	Tutapakhuria	4	2016-01-11	150008	3	1		3	28	2
3	Panchagarh	Sadar	Tutapakhuria	5	30/10/2016	150007	1				2	3
3	Panchagarh	Sadar	Tutapakhuria	5	31/10/2016	150007	2	3	1		45																																	1
3	Panchagarh	Sadar	Tutapakhuria	5	2016-01-11	150007	3				3
3	Panchagarh	Sadar	Tutapakhuria	6	30/10/2016	150011	1	2			9
3	Panchagarh	Sadar	Tutapakhuria	6	31/10/2016	150011	2				5
3	Panchagarh	Sadar	Tutapakhuria	6	2016-01-11	150011	3	1			10
1	Panchagarh	Tetulia	Bhutipukur	1	19/10/2016	150133	1	3			3
1	Panchagarh	Tetulia	Bhutipukur	1	20/10/2016	150133	2	2			14	1
1	Panchagarh	Tetulia	Bhutipukur	1	21/10/2016	150133	3
1	Panchagarh	Tetulia	Bhutipukur	2	19/10/2016	150137	1				2																																			1	12		3
1	Panchagarh	Tetulia	Bhutipukur	2	20/10/2016	150137	2	1			1	1
1	Panchagarh	Tetulia	Bhutipukur	2	21/10/2016	150137	3			1	3																																			2	17		6
1	Panchagarh	Tetulia	Bhutipukur	3	19/10/2016	150134	1				1		1
1	Panchagarh	Tetulia	Bhutipukur	3	20/10/2016	150134	2				3																																	2
1	Panchagarh	Tetulia	Bhutipukur	3	21/10/2016	150134	3				5
1	Panchagarh	Tetulia	Bhutipukur	4	19/10/2016	150132	1				1																																				6		3
1	Panchagarh	Tetulia	Bhutipukur	4	20/10/2016	150132	2				5																																				3
1	Panchagarh	Tetulia	Bhutipukur	4	21/10/2016	150132	3				2
1	Panchagarh	Tetulia	Bhutipukur	5	19/10/2016	150135	1
1	Panchagarh	Tetulia	Bhutipukur	5	20/10/2016	150135	2				2		4																																				2
1	Panchagarh	Tetulia	Bhutipukur	5	21/10/2016	150135	3				1																																				2
1	Panchagarh	Tetulia	Bhutipukur	6	19/10/2016	150136	1				3
1	Panchagarh	Tetulia	Bhutipukur	6	20/10/2016	150136	2			2	6																																	4
1	Panchagarh	Tetulia	Bhutipukur	6	21/10/2016	150136	3	1			5
2	Panchagarh	Tetulia	Brahmatal	1	19/10/2016	150173	1		1		9																																	3	1
2	Panchagarh	Tetulia	Brahmatal	1	20/10/2016	150173	2	3			2																																	1
2	Panchagarh	Tetulia	Brahmatal	1	21/10/2016	150173	3				4															1
2	Panchagarh	Tetulia	Brahmatal	2	19/10/2016	150171	1
2	Panchagarh	Tetulia	Brahmatal	2	20/10/2016	150171	2																																					1
2	Panchagarh	Tetulia	Brahmatal	2	21/10/2016	150171	3				2
2	Panchagarh	Tetulia	Brahmatal	3	19/10/2016	150170	1	1	2		9	3																																1
2	Panchagarh	Tetulia	Brahmatal	3	20/10/2016	150170	2		1		4
2	Panchagarh	Tetulia	Brahmatal	3	21/10/2016	150170	3		2		5	1	1
2	Panchagarh	Tetulia	Brahmatal	4	19/10/2016	150169	1	1	1		2																																	7			1
2	Panchagarh	Tetulia	Brahmatal	4	20/10/2016	150169	2	1			11
2	Panchagarh	Tetulia	Brahmatal	4	21/10/2016	150169	3	1			2	1																																6	2
2	Panchagarh	Tetulia	Brahmatal	5	19/10/2016	150168	1	3	2		16	2
2	Panchagarh	Tetulia	Brahmatal	5	20/10/2016	150168	2	4			36	6																																23
2	Panchagarh	Tetulia	Brahmatal	5	21/10/2016	150168	3	4			40	14																																5
2	Panchagarh	Tetulia	Brahmatal	6	19/10/2016	150172	1		1		4		2
2	Panchagarh	Tetulia	Brahmatal	6	20/10/2016	150172	2		1		5																																	1
2	Panchagarh	Tetulia	Brahmatal	6	21/10/2016	150172	3				4																																	3
2	Panchagarh	Tetulia	Gariagachh	1	19/10/2016	150162	1	1	2		9
2	Panchagarh	Tetulia	Gariagachh	1	20/10/2016	150162	2				2																																	3
2	Panchagarh	Tetulia	Gariagachh	1	21/10/2016	150162	3		1		7																1
2	Panchagarh	Tetulia	Gariagachh	2	19/10/2016	150163	1				3	1
2	Panchagarh	Tetulia	Gariagachh	2	20/10/2016	150163	2
2	Panchagarh	Tetulia	Gariagachh	2	21/10/2016	150163	3
2	Panchagarh	Tetulia	Gariagachh	3	19/10/2016	150164	1			1	15	2	1
2	Panchagarh	Tetulia	Gariagachh	3	20/10/2016	150164	2				5
2	Panchagarh	Tetulia	Gariagachh	3	21/10/2016	150164	3	1			2																																	2
2	Panchagarh	Tetulia	Gariagachh	4	19/10/2016	150165	1	2	1		19																																	18	3		1
2	Panchagarh	Tetulia	Gariagachh	4	20/10/2016	150165	2				1																																	30	5
2	Panchagarh	Tetulia	Gariagachh	4	21/10/2016	150165	3				4
2	Panchagarh	Tetulia	Gariagachh	5	19/10/2016	150166	1																																					3
2	Panchagarh	Tetulia	Gariagachh	5	20/10/2016	150166	2				5																																	26	2		1
2	Panchagarh	Tetulia	Gariagachh	5	21/10/2016	150166	3																																					4	1
2	Panchagarh	Tetulia	Gariagachh	6	19/10/2016	150167	1	1	3		18	2
2	Panchagarh	Tetulia	Gariagachh	6	20/10/2016	150167	2	1	3		7	1																																1
2	Panchagarh	Tetulia	Gariagachh	6	21/10/2016	150167	3				6	2	1
1	Panchagarh	Tetulia	Lalgachh	1	19/10/2016	150127	1				4
1	Panchagarh	Tetulia	Lalgachh	1	20/10/2016	150127	2				4
1	Panchagarh	Tetulia	Lalgachh	1	21/10/2016	150127	3			1	3																																				2
1	Panchagarh	Tetulia	Lalgachh	2	19/10/2016	150130	1				1		1
1	Panchagarh	Tetulia	Lalgachh	2	20/10/2016	150130	2				2																																	1
1	Panchagarh	Tetulia	Lalgachh	2	21/10/2016	150130	3				1		1
1	Panchagarh	Tetulia	Lalgachh	3	19/10/2016	150131	1	1			4																											2
1	Panchagarh	Tetulia	Lalgachh	3	20/10/2016	150131	2	5			7
1	Panchagarh	Tetulia	Lalgachh	3	21/10/2016	150131	3				2
1	Panchagarh	Tetulia	Lalgachh	4	19/10/2016	150126	1				4
1	Panchagarh	Tetulia	Lalgachh	4	20/10/2016	150126	2				5																																						4
1	Panchagarh	Tetulia	Lalgachh	4	21/10/2016	150126	3				3
1	Panchagarh	Tetulia	Lalgachh	5	19/10/2016	150129	1				3
1	Panchagarh	Tetulia	Lalgachh	5	20/10/2016	150129	2	1			6
1	Panchagarh	Tetulia	Lalgachh	5	21/10/2016	150129	3				10
1	Panchagarh	Tetulia	Lalgachh	6	19/10/2016	150128	1				1
1	Panchagarh	Tetulia	Lalgachh	6	20/10/2016	150128	2
1	Panchagarh	Tetulia	Lalgachh	6	21/10/2016	150128	3				1
[truncated: 186 more columns]

## Sheet: Pool data 1
District	Sub-district/ Upazila	Village/ Community	Date	Barcode	Number of mosquitoes in pool	Pool	Complete pool?	Positive for W. bancrofti DNA?
Panchagarh	Sadar	Tutapakuri	2017-03-16	MX150006	25	1	1	0
Panchagarh	Sadar	Tutapakuri	2017-03-16	MX150006	13	2	0	0
Panchagarh	Sadar	Tutapakuri	2017-03-16	MX150007	25	1	1	0
Panchagarh	Sadar	Tutapakuri	2017-03-16	MX150007	25	2	1	0
Panchagarh	Sadar	Tutapakuri	2017-03-16	MX150007	4	3	0	0
Panchagarh	Sadar	Tutapakuri	2017-03-16	MX150008	25	1	1	0
Panchagarh	Sadar	Tutapakuri	2017-03-16	MX150008	25	2	1	0
Panchagarh	Sadar	Tutapakuri	2017-03-16	MX150008	25	3	1	0
Panchagarh	Sadar	Tutapakuri	2017-03-16	MX150008	2	4	0	0
Panchagarh	Sadar	Tutapakuri	2017-03-16	MX150009	25	1	1	0
Panchagarh	Sadar	Tutapakuri	2017-03-16	MX150009	25	2	1	0
Panchagarh	Sadar	Tutapakuri	2017-03-16	MX150009	25	3	1	0
Panchagarh	Sadar	Tutapakuri	2017-03-16	MX150010	25	1	1	0
Panchagarh	Sadar	Tutapakuri	2017-03-16	MX150010	25	2	1	0
Panchagarh	Sadar	Tutapakuri	2017-03-16	MX150010	25	3	1	0
Panchagarh	Sadar	Tutapakuri	2017-03-16	MX150010	4	4	0	0
Panchagarh	Sadar	Tutapakuri	2017-03-16	MX150011	25	1	1	0
Panchagarh	Sadar	Tutapakuri	2017-03-16	MX150011	2	2	0	0
Panchagarh	Sadar	Nunia Para	2017-03-15	MX150012	25	1	1	0
Panchagarh	Sadar	Nunia Para	2017-03-15	MX150012	12	2	0	0
Panchagarh	Sadar	Nunia Para	2017-03-15	MX150013	25	1	1	0
Panchagarh	Sadar	Nunia Para	2017-03-15	MX150013	25	2	1	0
Panchagarh	Sadar	Nunia Para	2017-03-15	MX150013	25	3	1	0
Panchagarh	Sadar	Nunia Para	2017-03-15	MX150013	25	4	1	0
Panchagarh	Sadar	Nunia Para	2017-03-15	MX150014	25	1	1	0
Panchagarh	Sadar	Nunia Para	2017-03-15	MX150014	23	2	0	0
Panchagarh	Sadar	Nunia Para	2017-03-15	MX150015	14	1	0	0
Panchagarh	Sadar	Nunia Para	2017-03-15	MX150016	11	1	0	0
Panchagarh	Sadar	Nunia Para	2017-03-15	MX150017	25	1	1	0
Panchagarh	Sadar	Nunia Para	2017-03-15	MX150017	20	2	0	0
Panchagarh	Sadar	Surivita (Part)	2017-03-19	MX150018	25	1	1	0
Panchagarh	Sadar	Surivita (Part)	2017-03-19	MX150018	25	2	1	0
Panchagarh	Sadar	Surivita (Part)	2017-03-19	MX150018	20	3	0	0
Panchagarh	Sadar	Surivita (Part)	2017-03-19	MX150019	25	1	1	0
Panchagarh	Sadar	Surivita (Part)	2017-03-19	MX150019	25	2	1	0
Panchagarh	Sadar	Surivita (Part)	2017-03-19	MX150019	6	3	0	0
Panchagarh	Sadar	Surivita (Part)	2017-03-19	MX150020	25	1	1	0
Panchagarh	Sadar	Surivita (Part)	2017-03-19	MX150020	25	2	1	0
Panchagarh	Sadar	Surivita (Part)	2017-03-19	MX150020	25	3	1	0
Panchagarh	Sadar	Surivita (Part)	2017-03-19	MX150020	8	4	0	0
Panchagarh	Sadar	Surivita (Part)	2017-03-19	MX150021	25	1	1	0
Panchagarh	Sadar	Surivita (Part)	2017-03-19	MX150021	25	2	1	0
Panchagarh	Sadar	Surivita (Part)	2017-03-19	MX150021	14	3	0	0
Panchagarh	Sadar	Surivita (Part)	2017-03-19	MX150022	25	1	1	0
Panchagarh	Sadar	Surivita (Part)	2017-03-19	MX150022	25	2	1	0
Panchagarh	Sadar	Surivita (Part)	2017-03-19	MX150022	25	3	1	0
Panchagarh	Sadar	Surivita (Part)	2017-03-19	MX150022	8	4	0	0
Panchagarh	Sadar	Surivita (Part)	2017-03-19	MX150023	25	1	1	0
Panchagarh	Sadar	Surivita (Part)	2017-03-19	MX150023	5	2	0	0
Panchagarh	Sadar	Chand Para (Part)	2017-03-16	MX150024	25	1	1	0
Panchagarh	Sadar	Chand Para (Part)	2017-03-16	MX150024	23	2	0	0
Panchagarh	Sadar	Chand Para (Part)	2017-03-16	MX150025	25	1	1	0
Panchagarh	Sadar	Chand Para (Part)	2017-03-16	MX150025	25	2	1	0
Panchagarh	Sadar	Chand Para (Part)	2017-03-16	MX150025	25	3	1	0
Panchagarh	Sadar	Chand Para (Part)	2017-03-16	MX150025	25	4	1	0
Panchagarh	Sadar	Chand Para (Part)	2017-03-16	MX150026	25	1	1	0
Panchagarh	Sadar	Chand Para (Part)	2017-03-16	MX150026	25	2	1	0
Panchagarh	Sadar	Chand Para (Part)	2017-03-16	MX150026	14	3	0	0
Panchagarh	Sadar	Chand Para (Part)	2017-03-16	MX150027	25	1	1	0
Panchagarh	Sadar	Chand Para (Part)	2017-03-16	MX150027	25	2	1	0
Panchagarh	Sadar	Chand Para (Part)	2017-03-16	MX150027	25	3	1	0
Panchagarh	Sadar	Chand Para (Part)	2017-03-16	MX150027	8	4	0	0
Panchagarh	Sadar	Chand Para (Part)	2017-03-16	MX150028	25	1	1	0
Panchagarh	Sadar	Chand Para (Part)	2017-03-16	MX150028	25	2	1	0
Panchagarh	Sadar	Chand Para (Part)	2017-03-16	MX150028	14	3	0	0
Panchagarh	Sadar	Chand Para (Part)	2017-03-16	MX150029	21	1	0	0
Panchagarh	Sadar	Goal Para	2017-03-19	MX150030	25	1	1	0
Panchagarh	Sadar	Goal Para	2017-03-19	MX150030	25	2	1	0
Panchagarh	Sadar	Goal Para	2017-03-19	MX150030	3	3	0	0
Panchagarh	Sadar	Goal Para	2017-03-19	MX150031	25	1	1	0
Panchagarh	Sadar	Goal Para	2017-03-19	MX150031	25	2	1	0
Panchagarh	Sadar	Goal Para	2017-03-19	MX150031	25	3	1	0
Panchagarh	Sadar	Goal Para	2017-03-19	MX150032	18	1	0	0
Panchagarh	Sadar	Goal Para	2017-03-19	MX150033	25	1	1	0
Panchagarh	Sadar	Goal Para	2017-03-19	MX150033	14	2	0	0
Panchagarh	Sadar	Goal Para	2017-03-19	MX150034	25	1	1	0
Panchagarh	Sadar	Goal Para	2017-03-19	MX150034	7	2	0	0
Panchagarh	Sadar	Goal Para	2017-03-19	MX150035	25	1	1	0
Panchagarh	Sadar	Goal Para	2017-03-19	MX150035	8	2	0	0
Panchagarh	Sadar	Ghatiar Para	2017-03-19	MX150036	25	1	1	0
Panchagarh	Sadar	Ghatiar Para	2017-03-19	MX150036	6	2	0	0
Panchagarh	Sadar	Ghatiar Para	2017-03-19	MX150037	25	1	1	0
Panchagarh	Sadar	Ghatiar Para	2017-03-19	MX150037	25	2	1	0
Panchagarh	Sadar	Ghatiar Para	2017-03-19	MX150037	19	3	0	0
Panchagarh	Sadar	Ghatiar Para	2017-03-19	MX150038	22	1	0	0
Panchagarh	Sadar	Ghatiar Para	2017-03-19	MX150039	23	1	0	0
Panchagarh	Sadar	Ghatiar Para	2017-03-19	MX150040	25	1	1	0
Panchagarh	Sadar	Ghatiar Para	2017-03-19	MX150040	25	2	1	0
Panchagarh	Sadar	Ghatiar Para	2017-03-19	MX150040	25	3	1	0
Panchagarh	Sadar	Ghatiar Para	2017-03-19	MX150040	25	4	1	0
Panchagarh	Sadar	Ghatiar Para	2017-03-19	MX150041	25	1	1	0
Panchagarh	Sadar	Ghatiar Para	2017-03-19	MX150041	5	2	0	0
Panchagarh	Boda	Bara Shashi	2017-03-19	MX150042	3	1	0	0
Panchagarh	Boda	Bara Shashi	2017-03-19	MX150043	25	1	1	0
Panchagarh	Boda	Bara Shashi	2017-03-19	MX150043	25	2	1	0
Panchagarh	Boda	Bara Shashi	2017-03-19	MX150043	15	3	0	0
Panchagarh	Boda	Bara Shashi	2017-03-19	MX150044	25	1	1	0
Panchagarh	Boda	Bara Shashi	2017-03-19	MX150044	25	2	1	0
Panchagarh	Boda	Bara Shashi	2017-03-19	MX150044	4	3	0	0
Panchagarh	Boda	Bara Shashi	2017-03-19	MX150045	25	1	1	0
Panchagarh	Boda	Bara Shashi	2017-03-19	MX150046	5	1	0	0
Panchagarh	Boda	Bara Shashi	2017-03-19	MX150047	25	1	1	0
Panchagarh	Boda	Bara Shashi	2017-03-19	MX150047	25	2	1	0
Panchagarh	Boda	Bara Shashi	2017-03-19	MX150047	11	3	0	0
Panchagarh	Boda	Kismat Bahadurnarayani	2017-03-19	MX150048	25	1	1	0
Panchagarh	Boda	Kismat Bahadurnarayani	2017-03-19	MX150048	25	2	1	0
Panchagarh	Boda	Kismat Bahadurnarayani	2017-03-19	MX150048	11	3	0	0
Panchagarh	Boda	Kismat Bahadurnarayani	2017-03-19	MX150049	25	1	1	0
Panchagarh	Boda	Kismat Bahadurnarayani	2017-03-19	MX150049	18	2	0	0
Panchagarh	Boda	Kismat Bahadurnarayani	2017-03-19	MX150050	25	1	1	0
Panchagarh	Boda	Kismat Bahadurnarayani	2017-03-19	MX150050	25	2	1	0
Panchagarh	Boda	Kismat Bahadurnarayani	2017-03-19	MX150050	25	3	1	0
Panchagarh	Boda	Kismat Bahadurnarayani	2017-03-19	MX150050	19	4	0	0
Panchagarh	Boda	Kismat Bahadurnarayani	2017-03-19	MX150051	25	1	1	0
Panchagarh	Boda	Kismat Bahadurnarayani	2017-03-19	MX150051	25	2	1	0
Panchagarh	Boda	Kismat Bahadurnarayani	2017-03-19	MX150051	22	3	0	0
Panchagarh	Boda	Kismat Bahadurnarayani	2017-03-19	MX150052	12	1	0	0
Panchagarh	Boda	Kismat Bahadurnarayani	2017-03-19	MX150053	2	1	0	0
Panchagarh	Boda	Araji Gaighata	2017-03-19	MX150054	25	1	1	0
Panchagarh	Boda	Araji Gaighata	2017-03-19	MX150054	25	2	1	0
Panchagarh	Boda	Araji Gaighata	2017-03-19	MX150054	15	3	0	0
Panchagarh	Boda	Araji Gaighata	2017-03-19	MX150055	25	1	1	0
Panchagarh	Boda	Araji Gaighata	2017-03-19	MX150055	25	2	1	0
Panchagarh	Boda	Araji Gaighata	2017-03-19	MX150055	25	3	1	0
Panchagarh	Boda	Araji Gaighata	2017-03-19	MX150055	15	4	0	0
Panchagarh	Boda	Araji Gaighata	2017-03-19	MX150056	25	1	1	0
Panchagarh	Boda	Araji Gaighata	2017-03-19	MX150056	25	2	1	0
Panchagarh	Boda	Araji Gaighata	2017-03-19	MX150056	25	3	1	0
Panchagarh	Boda	Araji Gaighata	2017-03-19	MX150056	25	4	1	0
Panchagarh	Boda	Araji Gaighata	2017-03-19	MX150057	8	1	0	0
Panchagarh	Boda	Araji Gaighata	2017-03-19	MX150058	25	1	1	0
Panchagarh	Boda	Araji Gaighata	2017-03-19	MX150058	25	2	1	0
Panchagarh	Boda	Araji Gaighata	2017-03-19	MX150058	19	3	0	0
Panchagarh	Boda	Araji Gaighata	2017-03-19	MX150059	25	1	1	0
Panchagarh	Boda	Araji Gaighata	2017-03-19	MX150059	15	2	0	0
Panchagarh	Boda	Araji Gaunrikanta (Sing)	2017-03-15	MX150060	22	1	0	0
Panchagarh	Boda	Araji Gaunrikanta (Sing)	2017-03-15	MX150061	22	1	0	0
Panchagarh	Boda	Araji Gaunrikanta (Sing)	2017-03-15	MX150062	25	1	1	0
Panchagarh	Boda	Araji Gaunrikanta (Sing)	2017-03-15	MX150062	8	2	0	0
Panchagarh	Boda	Araji Gaunrikanta (Sing)	2017-03-15	MX150063	25	1	1	0
Panchagarh	Boda	Araji Gaunrikanta (Sing)	2017-03-15	MX150063	25	2	1	0
Panchagarh	Boda	Araji Gaunrikanta (Sing)	2017-03-15	MX150063	25	3	1	0
Panchagarh	Boda	Araji Gaunrikanta (Sing)	2017-03-15	MX150063	2	4	0	0
Panchagarh	Boda	Araji Gaunrikanta (Sing)	2017-03-15	MX150064	25	1	1	0
Panchagarh	Boda	Araji Gaunrikanta (Sing)	2017-03-15	MX150064	25	2	1	0
Panchagarh	Boda	Araji Gaunrikanta (Sing)	2017-03-15	MX150064	25	3	1	0
Panchagarh	Boda	Araji Gaunrikanta (Sing)	2017-03-15	MX150064	25	4	1	0
Panchagarh	Boda	Araji Gaunrikanta (Sing)	2017-03-15	MX150065	14	1	0	0
Panchagarh	Boda	Debottar Babadjote	2017-03-19	MX150066	17	1	0	0
Panchagarh	Boda	Debottar Babadjote	2017-03-19	MX150067	21	1	0	0
Panchagarh	Boda	Debottar Babadjote	2017-03-19	MX150068	21	1	0	0
Panchagarh	Boda	Debottar Babadjote	2017-03-19	MX150069	9	1	0	0
Panchagarh	Boda	Debottar Babadjote	2017-03-19	MX150071	11	1	0	0
Panchagarh	Boda	Dabarbhanga-3	2017-03-15	MX150072	25	1	1	0
Panchagarh	Boda	Dabarbhanga-3	2017-03-15	MX150072	14	2	0	0
Panchagarh	Boda	Dabarbhanga-3	2017-03-15	MX150073	25	1	1	0
Panchagarh	Boda	Dabarbhanga-3	2017-03-15	MX150073	6	2	0	0
Panchagarh	Boda	Dabarbhanga-3	2017-03-15	MX150074	25	1	1	0
Panchagarh	Boda	Dabarbhanga-3	2017-03-15	MX150074	15	2	0	0
Panchagarh	Boda	Dabarbhanga-3	2017-03-15	MX150075	25	1	1	0
Panchagarh	Boda	Dabarbhanga-3	2017-03-15	MX150075	8	2	0	0
Panchagarh	Boda	Dabarbhanga-3	2017-03-15	MX150076	25	1	1	0
Panchagarh	Boda	Dabarbhanga-3	2017-03-15	MX150076	14	2	0	0
Panchagarh	Boda	Dabarbhanga-3	2017-03-15	MX150077	25	1	1	0
Panchagarh	Boda	Dabarbhanga-3	2017-03-15	MX150077	10	2	0	0
Panchagarh	Boda	Sardar Para	2017-03-16	MX150078	21	1	0	0
Panchagarh	Boda	Sardar Para	2017-03-16	MX150079	12	1	0	0
Panchagarh	Boda	Sardar Para	2017-03-16	MX150080	25	1	1	0
Panchagarh	Boda	Sardar Para	2017-03-16	MX150080	17	2	0	0
Panchagarh	Boda	Sardar Para	2017-03-16	MX150081	25	1	1	0
Panchagarh	Boda	Sardar Para	2017-03-16	MX150081	12	2	0	0
Panchagarh	Boda	Sardar Para	2017-03-16	MX150082	11	1	0	0
Panchagarh	Boda	Sardar Para	2017-03-16	MX150083	16	1	0	0
Panchagarh	Debiganj	Kharija Bhajni	2017-03-19	MX150084	10	1	0	0
Panchagarh	Debiganj	Kharija Bhajni	2017-03-19	MX150085	3	1	0	0
Panchagarh	Debiganj	Kharija Bhajni	2017-03-19	MX150086	25	1	1	0
Panchagarh	Debiganj	Kharija Bhajni	2017-03-19	MX150086	25	2	1	0
Panchagarh	Debiganj	Kharija Bhajni	2017-03-19	MX150086	13	3	0	0
Panchagarh	Debiganj	Kharija Bhajni	2017-03-19	MX150087	18	1	0	0
Panchagarh	Debiganj	Kharija Bhajni	2017-03-19	MX150088	7	1	0	0
Panchagarh	Debiganj	Kharija Bhajni	2017-03-19	MX150089	24	1	0	0
Panchagarh	Debiganj	Bhaulaganj	2017-03-16	MX150090	10	1	0	0
Panchagarh	Debiganj	Bhaulaganj	2017-03-16	MX150091	21	1	0	0
Panchagarh	Debiganj	Bhaulaganj	2017-03-16	MX150092	25	1	1	0
Panchagarh	Debiganj	Bhaulaganj	2017-03-16	MX150092	25	2	1	0
Panchagarh	Debiganj	Bhaulaganj	2017-03-16	MX150092	22	3	0	0
Panchagarh	Debiganj	Bhaulaganj	2017-03-16	MX150093	16	1	0	0
Panchagarh	Debiganj	Bhaulaganj	2017-03-16	MX150094	19	1	0	0
Panchagarh	Debiganj	Bhaulaganj	2017-03-16	MX150095	9	1	0	0
Panchagarh	Debiganj	Kharija Katanhari	2017-03-16	MX150096	19	1	0	0
Panchagarh	Debiganj	Kharija Katanhari	2017-03-16	MX150097	14	1	0	0
Panchagarh	Debiganj	Kharija Katanhari	2017-03-16	MX150098	25	1	1	0
Panchagarh	Debiganj	Kharija Katanhari	2017-03-16	MX150098	13	2	0	0
Panchagarh	Debiganj	Kharija Katanhari	2017-03-16	MX150099	23	1	0	0
Panchagarh	Debiganj	Kharija Katanhari	2017-03-16	MX150100	16	1	0	0
Panchagarh	Debiganj	Kharija Katanhari	2017-03-16	MX150101	25	1	1	0
Panchagarh	Debiganj	Kharija Katanhari	2017-03-16	MX150101	3	2	0	0
Panchagarh	Debiganj	Natun Bandar	2017-03-19	MX150102	25	1	1	0
Panchagarh	Debiganj	Natun Bandar	2017-03-19	MX150102	18	2	0	0
Panchagarh	Debiganj	Natun Bandar	2017-03-19	MX150103	19	1	0	0
Panchagarh	Debiganj	Natun Bandar	2017-03-19	MX150104	25	1	1	0
Panchagarh	Debiganj	Natun Bandar	2017-03-19	MX150104	4	2	0	0
Panchagarh	Debiganj	Natun Bandar	2017-03-19	MX150105	25	1	1	0
Panchagarh	Debiganj	Natun Bandar	2017-03-19	MX150105	25	2	1	0
Panchagarh	Debiganj	Natun Bandar	2017-03-19	MX150105	2	3	0	0
Panchagarh	Debiganj	Natun Bandar	2017-03-19	MX150106	25	1	1	0
Panchagarh	Debiganj	Natun Bandar	2017-03-19	MX150106	23	2	0	0
Panchagarh	Debiganj	Natun Bandar	2017-03-19	MX150107	25	1	1	0
Panchagarh	Debiganj	Natun Bandar	2017-03-19	MX150107	13	2	0	0
Panchagarh	Debiganj	Rasulpur	2017-03-16	MX150108	4	1	0	0
Panchagarh	Debiganj	Rasulpur	2017-03-16	MX150109	4	1	0	0
Panchagarh	Debiganj	Rasulpur	2017-03-16	MX150110	12	1	0	0
Panchagarh	Debiganj	Rasulpur	2017-03-16	MX150111	14	1	0	0
Panchagarh	Debiganj	Rasulpur	2017-03-16	MX150112	16	1	0	0
Panchagarh	Debiganj	Rasulpur	2017-03-16	MX150113	4	1	0	0
Panchagarh	Debiganj	Hazradanga	2017-03-15	MX150114	25	1	1	0
Panchagarh	Debiganj	Hazradanga	2017-03-15	MX150114	5	2	0	0
Panchagarh	Debiganj	Hazradanga	2017-03-15	MX150115	7	1	0	0
Panchagarh	Debiganj	Hazradanga	2017-03-15	MX150116	16	1	0	0
Panchagarh	Debiganj	Hazradanga	2017-03-15	MX150117	6	1	0	0
Panchagarh	Debiganj	Hazradanga	2017-03-15	MX150118	2	1	0	0
Panchagarh	Debiganj	Hazradanga	2017-03-15	MX150119	18	1	0	0
Panchagarh	Debiganj	Shantinagar	2017-03-15	MX150120	14	1	0	0
Panchagarh	Debiganj	Shantinagar	2017-03-15	MX150121	12	1	0	0
Panchagarh	Debiganj	Shantinagar	2017-03-15	MX150122	4	1	0	0
Panchagarh	Debiganj	Shantinagar	2017-03-15	MX150123	8	1	0	0
Panchagarh	Debiganj	Shantinagar	2017-03-15	MX150124	5	1	0	0
Panchagarh	Debiganj	Shantinagar	2017-03-15	MX150125	11	1	0	0
Panchagarh	Tetulia	Lalgachh	2017-03-19	MX150126	12	1	0	0
Panchagarh	Tetulia	Lalgachh	2017-03-19	MX150127	12	1	0	0
Panchagarh	Tetulia	Lalgachh	2017-03-19	MX150128	2	1	0	0
Panchagarh	Tetulia	Lalgachh	2017-03-19	MX150129	20	1	0	0
Panchagarh	Tetulia	Lalgachh	2017-03-19	MX150130	4	1	0	0
Panchagarh	Tetulia	Lalgachh	2017-03-19	MX150131	19	1	0	0
Panchagarh	Tetulia	Bhuti Pukuri	2017-03-16	MX150132	8	1	0	0
Panchagarh	Tetulia	Bhuti Pukuri	2017-03-16	MX150133	22	1	0	0
Panchagarh	Tetulia	Bhuti Pukuri	2017-03-16	MX150134	9	1	0	0
Panchagarh	Tetulia	Bhuti Pukuri	2017-03-16	MX150135	3	1	0	0
Panchagarh	Tetulia	Bhuti Pukuri	2017-03-16	MX150136	17	1	0	0
Panchagarh	Tetulia	Bhuti Pukuri	2017-03-16	MX150137	8	1	0	0
Panchagarh	Atwari	Rajagaon	2017-03-19	MX150138	5	1	0	0
Panchagarh	Atwari	Rajagaon	2017-03-19	MX150139	12	1	0	0
Panchagarh	Atwari	Rajagaon	2017-03-19	MX150140	7	1	0	0
Panchagarh	Atwari	Rajagaon	2017-03-19	MX150141	11	1	0	0
Panchagarh	Atwari	Rajagaon	2017-03-19	MX150142	9	1	0	0
Panchagarh	Atwari	Rajagaon	2017-03-19	MX150143	13	1	0	0
Panchagarh	Atwari	Sukhati	2017-03-16	MX150144	12	1	0	0
Panchagarh	Atwari	Sukhati	2017-03-16	MX150145	25	1	1	0
Panchagarh	Atwari	Sukhati	2017-03-16	MX150145	17	2	0	0
Panchagarh	Atwari	Sukhati	2017-03-16	MX150146	5	1	0	0
Panchagarh	Atwari	Sukhati	2017-03-16	MX150147	4	1	0	0
Panchagarh	Atwari	Sukhati	2017-03-16	MX150148	12	1	0	0
Panchagarh	Atwari	Sukhati	2017-03-16	MX150149	12	1	0	0
Panchagarh	Atwari	Chameshwari	2017-03-15	MX150150	12	1	0	0
Panchagarh	Atwari	Chameshwari	2017-03-15	MX150151	17	1	0	0
Panchagarh	Atwari	Chameshwari	2017-03-15	MX150152	7	1	0	0
Panchagarh	Atwari	Chameshwari	2017-03-15	MX150153	25	1	1	0
Panchagarh	Atwari	Chameshwari	2017-03-15	MX150153	4	2	0	0
Panchagarh	Atwari	Chameshwari	2017-03-15	MX150154	25	1	1	0
Panchagarh	Atwari	Chameshwari	2017-03-15	MX150154	25	2	1	0
Panchagarh	Atwari	Chameshwari	2017-03-15	MX150154	25	3	1	0
Panchagarh	Atwari	Chameshwari	2017-03-15	MX150154	25	4	1	0
Panchagarh	Atwari	Chameshwari	2017-03-15	MX150155	4	1	0	0
Panchagarh	Atwari	Chhota Dap	2017-03-19	MX150156	16	1	0	0
Panchagarh	Atwari	Chhota Dap	2017-03-19	MX150157	22	1	0	0
Panchagarh	Atwari	Chhota Dap	2017-03-19	MX150158	25	1	1	0
Panchagarh	Atwari	Chhota Dap	2017-03-19	MX150158	2	2	0	0
Panchagarh	Atwari	Chhota Dap	2017-03-19	MX150159	25	1	1	0
Panchagarh	Atwari	Chhota Dap	2017-03-19	MX150159	5	2	0	0
Panchagarh	Atwari	Chhota Dap	2017-03-19	MX150160	25	1	1	0
Panchagarh	Atwari	Chhota Dap	2017-03-19	MX150160	25	2	1	0
Panchagarh	Atwari	Chhota Dap	2017-03-19	MX150160	4	3	0	0
Panchagarh	Atwari	Chhota Dap	2017-03-19	MX150161	12	1	0	0
Panchagarh	Tetulia	Gariagachh	2017-03-15	MX150162	22	1	0	0
Panchagarh	Tetulia	Gariagachh	2017-03-15	MX150163	3	1	0	0
Panchagarh	Tetulia	Gariagachh	2017-03-15	MX150164	24	1	0	0
Panchagarh	Tetulia	Gariagachh	2017-03-15	MX150165	25	1	1	0
Panchagarh	Tetulia	Gariagachh	2017-03-15	MX150165	2	2	0	0
Panchagarh	Tetulia	Gariagachh	2017-03-15	MX150166	5	1	0	0
Panchagarh	Tetulia	Gariagachh	2017-03-15	MX150167	25	1	1	0
Panchagarh	Tetulia	Gariagachh	2017-03-15	MX150167	14	2	0	0
Panchagarh	Tetulia	Brahmatal	2017-03-19	MX150168	25	1	1	0
Panchagarh	Tetulia	Brahmatal	2017-03-19	MX150168	25	2	1	0
Panchagarh	Tetulia	Brahmatal	2017-03-19	MX150168	25	3	1	0
Panchagarh	Tetulia	Brahmatal	2017-03-19	MX150168	25	4	1	0
Panchagarh	Tetulia	Brahmatal	2017-03-19	MX150169	19	1	0	0
Panchagarh	Tetulia	Brahmatal	2017-03-19	MX150170	24	1	0	0
Panchagarh	Tetulia	Brahmatal	2017-03-19	MX150171	2	1	0	0
Panchagarh	Tetulia	Brahmatal	2017-03-19	MX150172	15	1	0	0
Panchagarh	Tetulia	Brahmatal	2017-03-19	MX150173	19	1	0	0
Gaibandha	Palashbari	Bara Shimultala	2017-03-15	MX150174	10	1	0	0
Gaibandha	Palashbari	Nuniagari	2017-03-16	MX150175	13	1	0	0
Gaibandha	Palashbari	Nuniagari	2017-03-16	MX150176	25	1	1	0
Gaibandha	Palashbari	Nuniagari	2017-03-16	MX150176	6	2	0	0
Gaibandha	Palashbari	Bara Shimultala	2017-03-15	MX150177	6	1	0	0
Gaibandha	Sadullapur	Patilkura	2017-03-16	MX150178	6	1	0	0
Gaibandha	Sadullapur	Patilkura	2017-03-16	MX150179	9	1	0	0
Gaibandha	Sadullapur	Patilkura	2017-03-16	MX150180	25	1	1	0
Gaibandha	Sadullapur	Patilkura	2017-03-16	MX150180	25	2	1	0
Gaibandha	Sadullapur	Patilkura	2017-03-16	MX150180	17	3	0	0
Gaibandha	Sadullapur	Patilkura	2017-03-16	MX150181	25	1	1	0
Gaibandha	Sadullapur	Patilkura	2017-03-16	MX150181	21	2	0	0
Gaibandha	Sadullapur	Patilkura	2017-03-16	MX150182	5	1	0	0
Gaibandha	Sadullapur	Patilkura	2017-03-16	MX150183	13	1	0	0
Gaibandha	Sadullapur	Isabpur	2017-03-19	MX150184	22	1	0	0
Gaibandha	Sadullapur	Isabpur	2017-03-19	MX150185	20	1	0	0
Gaibandha	Sadullapur	Isabpur	2017-03-19	MX150186	11	1	0	0
Gaibandha	Sadullapur	Isabpur	2017-03-19	MX150187	5	1	0	0
Gaibandha	Sadullapur	Isabpur	2017-03-19	MX150188	7	1	0	0
Gaibandha	Sadullapur	Isabpur	2017-03-19	MX150189	9	1	0	0
Gaibandha	Sadullapur	Sreerampur	2017-03-15	MX150190	4	1	0	0
Gaibandha	Sadullapur	Sreerampur	2017-03-15	MX150191	5	1	0	0
Gaibandha	Sadullapur	Sreerampur	2017-03-15	MX150192	5	1	0	0
Gaibandha	Sadullapur	Sreerampur	2017-03-15	MX150193	9	1	0	0
Gaibandha	Sadullapur	Sreerampur	2017-03-15	MX150194	8	1	0	0
Gaibandha	Sadullapur	Sreerampur	2017-03-15	MX150195	1	1	0	0
Gaibandha	Sadullapur	Bhangamor	2017-03-15	MX150196	8	1	0	0
Gaibandha	Sadullapur	Bhangamor	2017-03-15	MX150197	2	1	0	0
Gaibandha	Sadullapur	Bhangamor	2017-03-15	MX150198	3	1	0	0
Gaibandha	Sadullapur	Bhangamor	2017-03-15	MX150199	3	1	0	0
Gaibandha	Sadullapur	Bhangamor	2017-03-15	MX150200	5	1	0	0
Gaibandha	Sadullapur	Bhangamor	2017-03-15	MX150201	25	1	1	0
Gaibandha	Sadullapur	Purba Kesalidanga	2017-03-15	MX150202	25	1	1	0
Gaibandha	Sadullapur	Purba Kesalidanga	2017-03-15	MX150202	25	2	1	0
Gaibandha	Sadullapur	Purba Kesalidanga	2017-03-15	MX150202	18	3	0	0
Gaibandha	Sadullapur	Purba Kesalidanga	2017-03-15	MX150203	25	1	1	0
Gaibandha	Sadullapur	Purba Kesalidanga	2017-03-15	MX150203	19	2	0	0
Gaibandha	Sadullapur	Purba Kesalidanga	2017-03-15	MX150204	25	1	1	0
Gaibandha	Sadullapur	Purba Kesalidanga	2017-03-15	MX150204	25	2	1	0
Gaibandha	Sadullapur	Purba Kesalidanga	2017-03-15	MX150204	25	3	1	0
Gaibandha	Sadullapur	Purba Kesalidanga	2017-03-15	MX150204	20	4	0	0
Gaibandha	Sadullapur	Purba Kesalidanga	2017-03-15	MX150205	4	1	0	0
Gaibandha	Sadullapur	Purba Kesalidanga	2017-03-15	MX150206	25	1	1	0
Gaibandha	Sadullapur	Purba Kesalidanga	2017-03-15	MX150206	14	2	0	0
Gaibandha	Sunderganj	Manmatha	2017-03-16	MX150207	25	1	1	0
Gaibandha	Sunderganj	Manmatha	2017-03-16	MX150207	20	2	0	0
Gaibandha	Sunderganj	Manmatha	2017-03-16	MX150208	6	1	0	0
Gaibandha	Sunderganj	Manmatha	2017-03-16	MX150209	15	1	0	0
Gaibandha	Sunderganj	Manmatha	2017-03-16	MX150210	25	1	1	0
Gaibandha	Sunderganj	Manmatha	2017-03-16	MX150210	25	2	1	0
Gaibandha	Sunderganj	Manmatha	2017-03-16	MX150210	25	3	1	0
Gaibandha	Sunderganj	Manmatha	2017-03-16	MX150210	5	4	0	0
Gaibandha	Sunderganj	Manmatha	2017-03-16	MX150211	14	1	0	0
Gaibandha	Sunderganj	Manmatha	2017-03-16	MX150212	18	1	0	0
Gaibandha	Sunderganj	Madhya Belka	2017-03-16	MX150213	25	1	1	0
Gaibandha	Sunderganj	Madhya Belka	2017-03-16	MX150213	25	2	1	0
Gaibandha	Sunderganj	Madhya Belka	2017-03-16	MX150213	25	3	1	0
Gaibandha	Sunderganj	Madhya Belka	2017-03-16	MX150213	20	4	0	0
Gaibandha	Sunderganj	Madhya Belka	2017-03-16	MX150214	21	1	0	0
Gaibandha	Sunderganj	Madhya Belka	2017-03-16	MX150215	25	1	1	0
Gaibandha	Sunderganj	Madhya Belka	2017-03-16	MX150215	9	2	0	0
Gaibandha	Sunderganj	Madhya Belka	2017-03-16	MX150216	25	1	1	0
Gaibandha	Sunderganj	Madhya Belka	2017-03-16	MX150216	25	2	1	0
Gaibandha	Sunderganj	Madhya Belka	2017-03-16	MX150216	25	3	1	0
Gaibandha	Sunderganj	Madhya Belka	2017-03-16	MX150216	25	4	1	0
Gaibandha	Sunderganj	Madhya Belka	2017-03-16	MX150217	25	1	1	0
Gaibandha	Sunderganj	Madhya Belka	2017-03-16	MX150217	25	2	1	0
Gaibandha	Sunderganj	Madhya Belka	2017-03-16	MX150217	25	3	1	0
Gaibandha	Sunderganj	Madhya Belka	2017-03-16	MX150217	20	4	0	0
Gaibandha	Sunderganj	Madhya Belka	2017-03-16	MX150218	18	1	0	0
Gaibandha	Sunderganj	Paschim Khamar	2017-03-16	MX150219	25	1	1	0
Gaibandha	Sunderganj	Paschim Khamar	2017-03-16	MX150219	1	2	0	0
Gaibandha	Sunderganj	Paschim Khamar	2017-03-16	MX150220	25	1	1	0
Gaibandha	Sunderganj	Paschim Khamar	2017-03-16	MX150220	25	2	1	0
Gaibandha	Sunderganj	Paschim Khamar	2017-03-16	MX150220	2	3	0	0
Gaibandha	Sunderganj	Paschim Khamar	2017-03-16	MX150221	25	1	1	0
Gaibandha	Sunderganj	Paschim Khamar	2017-03-16	MX150221	7	2	0	0
Gaibandha	Sunderganj	Paschim Khamar	2017-03-16	MX150222	18	1	0	0
Gaibandha	Sunderganj	Paschim Khamar	2017-03-16	MX150223	19	1	0	0
Gaibandha	Sunderganj	Paschim Khamar	2017-03-16	MX150224	25	1	1	0
Gaibandha	Sunderganj	Paschim Khamar	2017-03-16	MX150224	25	2	1	0
Gaibandha	Sunderganj	Paschim Khamar	2017-03-16	MX150224	25	3	1	0
Gaibandha	Sunderganj	Paschim Khamar	2017-03-16	MX150224	1	4	0	0
Gaibandha	Sunderganj	Uttar Rajibpur	2017-03-15	MX150225	25	1	1	0
Gaibandha	Sunderganj	Uttar Rajibpur	2017-03-15	MX150225	25	2	1	0
Gaibandha	Sunderganj	Uttar Rajibpur	2017-03-15	MX150225	25	3	1	0
Gaibandha	Sunderganj	Uttar Rajibpur	2017-03-15	MX150225	15	4	0	0
Gaibandha	Sunderganj	Uttar Rajibpur	2017-03-15	MX150226	25	1	1	0
Gaibandha	Sunderganj	Uttar Rajibpur	2017-03-15	MX150226	9	2	0	0
Gaibandha	Sunderganj	Uttar Rajibpur	2017-03-15	MX150227	25	1	1	0
Gaibandha	Sunderganj	Uttar Rajibpur	2017-03-15	MX150227	25	2	1	0
Gaibandha	Sunderganj	Uttar Rajibpur	2017-03-15	MX150227	21	3	0	0
Gaibandha	Sunderganj	Uttar Rajibpur	2017-03-15	MX150228	9	1	0	0
Gaibandha	Sunderganj	Uttar Rajibpur	2017-03-15	MX150229	7	1	0	0
Gaibandha	Sunderganj	Uttar Rajibpur	2017-03-15	MX150230	25	1	1	0
Gaibandha	Sunderganj	Uttar Rajibpur	2017-03-15	MX150230	1	2	0	0
Gaibandha	Sunderganj	Uttar Sreepur	2017-03-16	MX150231	17	1	0	0
Gaibandha	Sunderganj	Uttar Sreepur	2017-03-16	MX150232	25	1	1	0
Gaibandha	Sunderganj	Uttar Sreepur	2017-03-16	MX150232	22	2	0	0
Gaibandha	Sunderganj	Uttar Sreepur	2017-03-16	MX150233	24	1	0	0
Gaibandha	Sunderganj	Uttar Sreepur	2017-03-16	MX150234	15	1	0	0
Gaibandha	Sunderganj	Uttar Sreepur	2017-03-16	MX150235	6	1	0	0
Gaibandha	Sunderganj	Uttar Sreepur	2017-03-16	MX150236	6	1	0	0
Gaibandha	Sunderganj	Boalia	2017-03-16	MX150237	25	1	1	0
Gaibandha	Sunderganj	Boalia	2017-03-16	MX150237	17	2	0	0
Gaibandha	Sunderganj	Boalia	2017-03-16	MX150238	25	1	1	0
Gaibandha	Sunderganj	Boalia	2017-03-16	MX150238	10	2	0	0
Gaibandha	Sunderganj	Boalia	2017-03-16	MX150239	25	1	1	0
Gaibandha	Sunderganj	Boalia	2017-03-16	MX150239	25	2	1	0
Gaibandha	Sunderganj	Boalia	2017-03-16	MX150239	5	3	0	0
Gaibandha	Sunderganj	Boalia	2017-03-16	MX150240	25	1	1	0
Gaibandha	Sunderganj	Boalia	2017-03-16	MX150240	24	2	0	0
Gaibandha	Sunderganj	Boalia	2017-03-16	MX150241	25	1	1	0
Gaibandha	Sunderganj	Boalia	2017-03-16	MX150241	16	2	0	0
Gaibandha	Sunderganj	Boalia	2017-03-16	MX150242	25	1	1	0
Gaibandha	Sunderganj	Boalia	2017-03-16	MX150242	15	2	0	0
Panchagarh	Sadar	Ratanibari	2017-03-15	MX150243	25	1	1	0
Panchagarh	Sadar	Ratanibari	2017-03-15	MX150243	25	2	1	0
Panchagarh	Sadar	Ratanibari	2017-03-15	MX150243	25	3	1	0
Panchagarh	Sadar	Ratanibari	2017-03-15	MX150243	14	4	0	0
Panchagarh	Sadar	Ratanibari	2017-03-15	MX150244	25	1	1	0
Panchagarh	Sadar	Ratanibari	2017-03-15	MX150244	25	2	1	0
Panchagarh	Sadar	Ratanibari	2017-03-15	MX150244	25	3	1	0
Panchagarh	Sadar	Ratanibari	2017-03-15	MX150244	4	4	0	0
Panchagarh	Sadar	Ratanibari	2017-03-15	MX150245	21	1	0	0
Panchagarh	Sadar	Ratanibari	2017-03-15	MX150246	25	1	1	0
Panchagarh	Sadar	Ratanibari	2017-03-15	MX150246	5	2	0	0
Panchagarh	Sadar	Ratanibari	2017-03-15	MX150247	25	1	1	0
Panchagarh	Sadar	Ratanibari	2017-03-15	MX150247	25	2	1	0
Panchagarh	Sadar	Ratanibari	2017-03-15	MX150247	4	3	0	0
Panchagarh	Sadar	Ratanibari	2017-03-15	MX150248	25	1	1	0
Panchagarh	Sadar	Ratanibari	2017-03-15	MX150248	25	2	1	0
Panchagarh	Sadar	Ratanibari	2017-03-15	MX150248	25	3	1	0
Panchagarh	Sadar	Ratanibari	2017-03-15	MX150248	12	4	0	0
Gaibandha	Palashbari	Nuniagari	2017-03-16	MX150253	2	1	0	0
Gaibandha	Palashbari	Ghorabandha	2017-03-16	MX150254	1	1	0	0
Gaibandha	Palashbari	Maradatia	2017-03-16	MX150255	1	1	0	0
Gaibandha	Palashbari	Maradatia	2017-03-16	MX150257	9	1	0	0
Gaibandha	Palashbari	Maradatia	2017-03-16	MX150258	3	1	0	0
Gaibandha	Palashbari	Maradatia	2017-03-16	MX150259	2	1	0	0
Gaibandha	Palashbari	Maradatia	2017-03-16	MX150260	3	1	0	0
Gaibandha	Palashbari	Ghorabandha	2017-03-16	MX150261	22	1	0	0
Gaibandha	Palashbari	Ghorabandha	2017-03-16	MX150262	2	1	0	0
Gaibandha	Palashbari	Ghorabandha	2017-03-16	MX150264	3	1	0	0
Gaibandha	Palashbari	Ghorabandha	2017-03-16	MX150265	4	1	0	0
Gaibandha	Palashbari	Bisramgachhi	2017-03-16	MX150266	3	1	0	0
Gaibandha	Palashbari	Bisramgachhi	2017-03-16	MX150267	7	1	0	0
Gaibandha	Palashbari	Bisramgachhi	2017-03-16	MX150268	3	1	0	0
Gaibandha	Palashbari	Bisramgachhi	2017-03-16	MX150269	9	1	0	0
Gaibandha	Palashbari	Bisramgachhi	2017-03-16	MX150270	4	1	0	0
Gaibandha	Palashbari	Bisramgachhi	2017-03-16	MX150271	25	1	1	0
Gaibandha	Palashbari	Bisramgachhi	2017-03-16	MX150271	5	2	0	0
Gaibandha	Palashbari	Amlagachhi	2017-03-15	MX150272	3	1	0	0
Gaibandha	Palashbari	Amlagachhi	2017-03-15	MX150273	25	1	1	0
Gaibandha	Palashbari	Amlagachhi	2017-03-15	MX150273	1	2	0	0
Gaibandha	Palashbari	Amlagachhi	2017-03-15	MX150274	12	1	0	0
Gaibandha	Palashbari	Amlagachhi	2017-03-15	MX150275	7	1	0	0
Gaibandha	Palashbari	Amlagachhi	2017-03-15	MX150276	6	1	0	0
Gaibandha	Palashbari	Amlagachhi	2017-03-15	MX150277	6	1	0	0
Gaibandha	Palashbari	Pabnapur	2017-03-19	MX150278	3	1	0	0
Gaibandha	Palashbari	Pabnapur	2017-03-19	MX150279	4	1	0	0
Gaibandha	Palashbari	Pabnapur	2017-03-19	MX150280	5	1	0	0
Gaibandha	Palashbari	Pabnapur	2017-03-19	MX150281	12	1	0	0
Gaibandha	Palashbari	Pabnapur	2017-03-19	MX150282	19	1	0	0
Gaibandha	Palashbari	Pabnapur	2017-03-19	MX150283	4	1	0	0
Gaibandha	Palashbari	Haripur	2017-03-15	MX150284	2	1	0	0
Gaibandha	Palashbari	Haripur	2017-03-15	MX150285	5	1	0	0
Gaibandha	Palashbari	Haripur	2017-03-15	MX150286	5	1	0	0
Gaibandha	Palashbari	Haripur	2017-03-15	MX150287	8	1	0	0
Gaibandha	Palashbari	Haripur	2017-03-15	MX150288	12	1	0	0
Gaibandha	Palashbari	Haripur	2017-03-15	MX150289	1	1	0	0
Gaibandha	Palashbari	Bara Shimultala	2017-03-15	MX150290	4	1	0	0
Gaibandha	Palashbari	Nuniagari	2017-03-16	MX150291	25	1	1	0
Gaibandha	Palashbari	Nuniagari	2017-03-16	MX150291	14	2	0	0
Gaibandha	Palashbari	Bara Shimultala	2017-03-15	MX150292	7	1	0	0
Gaibandha	Palashbari	Bara Shimultala	2017-03-15	MX150293	2	1	0	0
Gaibandha	Palashbari	Nuniagari	2017-03-16	MX150294	13	1	0	0
Gaibandha	Palashbari	Bara Shimultala	2017-03-15	MX150295	25	1	1	0
Gaibandha	Palashbari	Bara Shimultala	2017-03-15	MX150295	16	2	0	0
Gaibandha	Palashbari	Nuniagari	2017-03-16	MX150296	5	1	0	0
Gaibandha	Sadullapur	Manduar	2017-03-16	MX150297	21	1	0	0
Gaibandha	Sadullapur	Manduar	2017-03-16	MX150298	18	1	0	0
Gaibandha	Sadullapur	Manduar	2017-03-16	MX150301	11	1	0	0
Gaibandha	Sadullapur	Manduar	2017-03-16	MX150302	3	1	0	0
Gaibandha	Sadullapur	Manduar	2017-03-16	MX150303	1	1	0	0
Gaibandha	Sadullapur	Manduar	2017-03-16	MX150304	6	1	0	0
Gaibandha	Sadullapur	Chhaigari Gobindapur	2017-03-16	MX150305	7	1	0	0
Gaibandha	Sadullapur	Chhaigari Gobindapur	2017-03-16	MX150307	7	1	0	0
Gaibandha	Sadullapur	Chhaigari Gobindapur	2017-03-16	MX150308	8	1	0	0
Gaibandha	Sadullapur	Chhaigari Gobindapur	2017-03-16	MX150309	21	1	0	0
Gaibandha	Sadullapur	Chhaigari Gobindapur	2017-03-16	MX150310	13	1	0	0
Gaibandha	Sadullapur	Kinja Mahipur	2017-03-16	MX150311	5	1	0	0
Gaibandha	Sadullapur	Kinja Mahipur	2017-03-16	MX150312	9	1	0	0
Gaibandha	Sadullapur	Kinja Mahipur	2017-03-16	MX150313	25	1	1	0
Gaibandha	Sadullapur	Kinja Mahipur	2017-03-16	MX150313	8	2	0	0
Gaibandha	Sadullapur	Kinja Mahipur	2017-03-16	MX150314	21	1	0	0
Gaibandha	Sadullapur	Kinja Mahipur	2017-03-16	MX150315	14	1	0	0
Gaibandha	Sadullapur	Kinja Mahipur	2017-03-16	MX150316	17	1	0	0
Panchagarh	Boda	Debottar Babadjote	2017-03-19	MX150317	25	1	1	0
Panchagarh	Boda	Debottar Babadjote	2017-03-19	MX150317	25	2	1	0
Panchagarh	Boda	Debottar Babadjote	2017-03-19	MX150317	6	3	0	0
Gaibandha	Sunderganj	Bhati Kapasia	2017-03-15	MX150318	2	1	0	0
Gaibandha	Sunderganj	Bhati Kapasia	2017-03-15	MX150319	4	1	0	0
Gaibandha	Sunderganj	Bhati Kapasia	2017-03-15	MX150320	2	1	0	0
Gaibandha	Sunderganj	Bhati Kapasia	2017-03-15	MX150321	2	1	0	0
Gaibandha	Sunderganj	Bhati Kapasia	2017-03-15	MX150322	1	1	0	0
Gaibandha	Sunderganj	Bhati Kapasia	2017-03-15	MX150323	5	1	0	0
Gaibandha	Sunderganj	Dakshin Sicha	2017-03-15	MX150324	9	1	0	0
Gaibandha	Sunderganj	Dakshin Sicha	2017-03-15	MX150325	20	1	0	0
Gaibandha	Sunderganj	Dakshin Sicha	2017-03-15	MX150326	8	1	0	0
Gaibandha	Sunderganj	Dakshin Sicha	2017-03-15	MX150327	2	1	0	0
Gaibandha	Sunderganj	Dakshin Sicha	2017-03-15	MX150328	25	1	1	0
Gaibandha	Sunderganj	Dakshin Sicha	2017-03-15	MX150328	6	2	0	0
Gaibandha	Sunderganj	Dakshin Sicha	2017-03-15	MX150329	15	1	0	0
Gaibandha	Sunderganj	Chachia Mirganj	2017-03-15	MX150330	9	1	0	0
Gaibandha	Sunderganj	Chachia Mirganj	2017-03-15	MX150331	10	1	0	0
Gaibandha	Sunderganj	Chachia Mirganj	2017-03-15	MX150332	3	1	0	0
Gaibandha	Sunderganj	Chachia Mirganj	2017-03-15	MX150333	8	1	0	0
Gaibandha	Sunderganj	Chachia Mirganj	2017-03-15	MX150334	3	1	0	0
Gaibandha	Sunderganj	Chachia Mirganj	2017-03-15	MX150335	9	1	0	0
Gaibandha	Sunderganj	Gopalcharan	2017-03-19	MX150336	1	1	0	0
Gaibandha	Sunderganj	Gopalcharan	2017-03-19	MX150337	25	1	1	0
Gaibandha	Sunderganj	Gopalcharan	2017-03-19	MX150337	25	2	1	0
Gaibandha	Sunderganj	Gopalcharan	2017-03-19	MX150337	25	3	1	0
Gaibandha	Sunderganj	Gopalcharan	2017-03-19	MX150337	22	4	0	0
Gaibandha	Sunderganj	Gopalcharan	2017-03-19	MX150338	21	1	0	0
Gaibandha	Sunderganj	Gopalcharan	2017-03-19	MX150339	15	1	0	0
Gaibandha	Sunderganj	Gopalcharan	2017-03-19	MX150340	5	1	0	0
Gaibandha	Sunderganj	Gopalcharan	2017-03-19	MX150341	25	1	1	0
Gaibandha	Sunderganj	Gopalcharan	2017-03-19	MX150341	3	2	0	0
Gaibandha	Sunderganj	Chhaygharia	2017-03-16	MX150342	10	1	0	0
Gaibandha	Sunderganj	Chhaygharia	2017-03-16	MX150343	22	1	0	0
Gaibandha	Sunderganj	Chhaygharia	2017-03-16	MX150344	24	1	0	0
Gaibandha	Sunderganj	Chhaygharia	2017-03-16	MX150345	25	1	1	0
Gaibandha	Sunderganj	Chhaygharia	2017-03-16	MX150345	25	2	1	0
Gaibandha	Sunderganj	Chhaygharia	2017-03-16	MX150345	25	3	1	0
Gaibandha	Sunderganj	Chhaygharia	2017-03-16	MX150345	25	4	1	0
Gaibandha	Sunderganj	Nurutari	2017-03-15	MX150346	22	1	0	0
Gaibandha	Sunderganj	Nurutari	2017-03-15	MX150347	25	1	1	0
Gaibandha	Sunderganj	Nurutari	2017-03-15	MX150347	4	2	0	0
Gaibandha	Sunderganj	Nurutari	2017-03-15	MX150348	25	1	1	0
Gaibandha	Sunderganj	Nurutari	2017-03-15	MX150348	25	2	1	0
Gaibandha	Sunderganj	Nurutari	2017-03-15	MX150348	5	3	0	0
Gaibandha	Sunderganj	Nurutari	2017-03-15	MX150349	25	1	1	0
Gaibandha	Sunderganj	Nurutari	2017-03-15	MX150349	1	2	0	0
Gaibandha	Sunderganj	Nurutari	2017-03-15	MX150350	25	1	1	0
Gaibandha	Sunderganj	Nurutari	2017-03-15	MX150350	25	2	1	0
Gaibandha	Sunderganj	Nurutari	2017-03-15	MX150350	25	3	1	0
Gaibandha	Sunderganj	Nurutari	2017-03-15	MX150350	25	4	1	0
Gaibandha	Sunderganj	Nurutari	2017-03-15	MX150351	25	1	1	0
Gaibandha	Sunderganj	Nurutari	2017-03-15	MX150351	25	2	1	0
Gaibandha	Sunderganj	Nurutari	2017-03-15	MX150351	25	3	1	0
Gaibandha	Sunderganj	Nurutari	2017-03-15	MX150351	25	4	1	0
Gaibandha	Sunderganj	Taluk Sarbananda	2017-03-15	MX150355	25	1	1	0
Gaibandha	Sunderganj	Taluk Sarbananda	2017-03-15	MX150355	3	2	0	0
Gaibandha	Sunderganj	Taluk Sarbananda	2017-03-15	MX150356	25	1	1	0
Gaibandha	Sunderganj	Taluk Sarbananda	2017-03-15	MX150356	2	2	0	0
Gaibandha	Sunderganj	Taluk Sarbananda	2017-03-15	MX150357	23	1	0	0
Gaibandha	Sunderganj	Taluk Sarbananda	2017-03-15	MX150358	25	1	1	0
Gaibandha	Sunderganj	Taluk Sarbananda	2017-03-15	MX150358	25	2	1	0
Gaibandha	Sunderganj	Taluk Sarbananda	2017-03-15	MX150358	25	3	1	0
Gaibandha	Sunderganj	Taluk Sarbananda	2017-03-15	MX150358	25	4	1	0
Gaibandha	Sunderganj	Taluk Sarbananda	2017-03-15	MX150359	24	1	0	0
Gaibandha	Sunderganj	Taluk Sarbananda	2017-03-15	MX150360	23	1	0	0
Gaibandha	Sunderganj	Sikarmari Para	2017-03-15	MX150361	25	1	1	0
Gaibandha	Sunderganj	Sikarmari Para	2017-03-15	MX150361	18	2	0	0
Gaibandha	Sunderganj	Sikarmari Para	2017-03-15	MX150362	25	1	1	0
Gaibandha	Sunderganj	Sikarmari Para	2017-03-15	MX150362	22	2	0	0
Gaibandha	Sunderganj	Sikarmari Para	2017-03-15	MX150363	25	1	1	0
Gaibandha	Sunderganj	Sikarmari Para	2017-03-15	MX150363	25	2	1	0
Gaibandha	Sunderganj	Sikarmari Para	2017-03-15	MX150363	25	3	1	0
Gaibandha	Sunderganj	Sikarmari Para	2017-03-15	MX150363	25	4	1	0
Gaibandha	Sunderganj	Sikarmari Para	2017-03-15	MX150364	25	1	1	0
Gaibandha	Sunderganj	Sikarmari Para	2017-03-15	MX150364	12	2	0	0
Gaibandha	Sunderganj	Sikarmari Para	2017-03-15	MX150365	25	1	1	0
Gaibandha	Sunderganj	Sikarmari Para	2017-03-15	MX150365	6	2	0	0
Gaibandha	Sunderganj	Sikarmari Para	2017-03-15	MX150366	18	1	0	0
Gaibandha	Sunderganj	Chhaygharia	2017-03-16	MX150367	25	1	1	0
Gaibandha	Sunderganj	Chhaygharia	2017-03-16	MX150367	25	2	1	0
Gaibandha	Sunderganj	Chhaygharia	2017-03-16	MX150367	5	3	0	0
Gaibandha	Sunderganj	Chhaygharia	2017-03-16	MX150368	25	1	1	0
Gaibandha	Sunderganj	Chhaygharia	2017-03-16	MX150368	25	2	1	0
Gaibandha	Sunderganj	Chhaygharia	2017-03-16	MX150368	25	3	1	0
Gaibandha	Sunderganj	Chhaygharia	2017-03-16	MX150368	25	4	1	0
Panchagarh	Sadar	Nalkura (KatabariJangn)	2017-03-16	MX150376	25	1	1	0
Panchagarh	Sadar	Nalkura (KatabariJangn)	2017-03-16	MX150376	4	2	0	0
Panchagarh	Sadar	Nalkura (KatabariJangn)	2017-03-16	MX150377	25	1	1	0
Panchagarh	Sadar	Nalkura (KatabariJangn)	2017-03-16	MX150377	25	2	1	0
Panchagarh	Sadar	Nalkura (KatabariJangn)	2017-03-16	MX150377	25	3	1	0
Panchagarh	Sadar	Nalkura (KatabariJangn)	2017-03-16	MX150377	25	4	1	0
Panchagarh	Sadar	Nalkura (KatabariJangn)	2017-03-16	MX150378	25	1	1	0
Panchagarh	Sadar	Nalkura (KatabariJangn)	2017-03-16	MX150378	25	2	1	0
Panchagarh	Sadar	Nalkura (KatabariJangn)	2017-03-16	MX150378	5	3	0	0
Panchagarh	Sadar	Nalkura (KatabariJangn)	2017-03-16	MX150379	25	1	1	0
Panchagarh	Sadar	Nalkura (KatabariJangn)	2017-03-16	MX150379	25	2	1	0
Panchagarh	Sadar	Nalkura (KatabariJangn)	2017-03-16	MX150379	2	3	0	0
Panchagarh	Sadar	Nalkura (KatabariJangn)	2017-03-16	MX150380	25	1	1	0
Panchagarh	Sadar	Nalkura (KatabariJangn)	2017-03-16	MX150380	25	2	1	0
Panchagarh	Sadar	Nalkura (KatabariJangn)	2017-03-16	MX150380	1	3	0	0
Panchagarh	Sadar	Nalkura (KatabariJangn)	2017-03-16	MX150381	20	1	0	0
Gaibandha	Sadullapur	Purba Kesalidanga	2017-03-15	MX150382	25	1	1	0
Gaibandha	Sadullapur	Purba Kesalidanga	2017-03-15	MX150382	25	2	1	0
Gaibandha	Sadullapur	Purba Kesalidanga	2017-03-15	MX150382	25	3	1	0
Gaibandha	Sadullapur	Purba Kesalidanga	2017-03-15	MX150382	6	4	0	0

## Sheet: Pool data 2
District	Sub-district/ Upazila	Village/ Community	Trap site	Barcode	Night 1	Night 2	Night 3	Sum of three nights	Total pooled	Difference	Note
Panchagarh	Sadar	Tutapakhuria	1	150006	14	19	5	38	38	0
Panchagarh	Sadar	Tutapakhuria	5	150007	2	49	3	54	54	0
Panchagarh	Sadar	Tutapakhuria	4	150008	16	29	32	77	77	0
Panchagarh	Sadar	Tutapakhuria	2	150009	20	30	25	75	75	0
Panchagarh	Sadar	Tutapakhuria	3	150010	50	15	14	79	79	0
Panchagarh	Sadar	Tutapakhuria	6	150011	11	5	11	27	27	0
Panchagarh	Sadar	Nunia Para	6	150012	5	15	17	37	37	0
Panchagarh	Sadar	Nunia Para	5	150013	10	102	not trapped	112	100	12	As 4 complete pools were made, all other mosquitoes were discarded
Panchagarh	Sadar	Nunia Para	4	150014	29	15	4	48	48	0
Panchagarh	Sadar	Nunia Para	3	150015	12	0	2	14	14	0
Panchagarh	Sadar	Nunia Para	1	150016	7	3	1	11	11	0
Panchagarh	Sadar	Nunia Para	2	150017	20	15	10	45	45	0
Panchagarh	Sadar	Surivita	2	150018	11	22	37	70	70	0
Panchagarh	Sadar	Surivita	1	150019	27	12	17	56	56	0
Panchagarh	Sadar	Surivita	3	150020	35	32	16	83	83	0
Panchagarh	Sadar	Surivita	5	150021	23	22	19	64	64	0
Panchagarh	Sadar	Surivita	6	150022	35	38	10	83	83	0
Panchagarh	Sadar	Surivita	4	150023	7	20	3	30	30	0
Panchagarh	Sadar	Chandpara	6	150024	9	23	16	48	48	0
Panchagarh	Sadar	Chandpara	4	150025	68	60	33	161	100	61	As 4 complete pools were made, all other mosquitoes were discarded
Panchagarh	Sadar	Chandpara	3	150026	11	9	44	64	64	0
Panchagarh	Sadar	Chandpara	5	150027	25	39	19	83	83	0
Panchagarh	Sadar	Chandpara	1	150028	34	7	23	64	64	0
Panchagarh	Sadar	Chandpara	2	150029	2	9	10	21	21	0
Panchagarh	Sadar	Goalpara	5	150030	29	17	7	53	53	0
Panchagarh	Sadar	Goalpara	1	150031	36	21	17	74	75	-1	Both of the original data recording forms were checked and were accurate, there seems to have been an error in counting at some point.
Panchagarh	Sadar	Goalpara	4	150032	15	3	0	18	18	0
Panchagarh	Sadar	Goalpara	3	150033	23	8	8	39	39	0
Panchagarh	Sadar	Goalpara	2	150034	1	19	12	32	32	0
Panchagarh	Sadar	Goalpara	6	150035	18	6	2	26	33	-7	Both of the original data recording forms were checked and were accurate, there seems to have been an error in counting at some point.
Panchagarh	Sadar	Ghatiarpara	6	150036	13	8	10	31	31	0
Panchagarh	Sadar	Ghatiarpara	1	150037	18	31	20	69	69	0
Panchagarh	Sadar	Ghatiarpara	2	150038	7	6	9	22	22	0
Panchagarh	Sadar	Ghatiarpara	4	150039	7	8	8	23	23	0
Panchagarh	Sadar	Ghatiarpara	3	150040	48	20	43	111	100	11	As 4 complete pools were made, all other mosquitoes were discarded
Panchagarh	Sadar	Ghatiarpara	5	150041	19	6	5	30	30	0
Panchagarh	Boda	Berashashi	6	150042	0	1	2	3	3	0
Panchagarh	Boda	Berashashi	5	150043	32	9	24	65	65	0
Panchagarh	Boda	Berashashi	4	150044	25	19	10	54	54	0
Panchagarh	Boda	Berashashi	3	150045	15	4	6	25	25	0
Panchagarh	Boda	Berashashi	2	150046	3	1	1	5	5	0
Panchagarh	Boda	Berashashi	1	150047	32	18	11	61	61	0
Panchagarh	Boda	Kismal Bahadernarangani	1	150048	15	31	15	61	61	0
Panchagarh	Boda	Kismal Bahadernarangani	2	150049	12	11	15	38	43	-5	Both of the original data recording forms were checked and were accurate, there seems to have been an error in counting at some point.
Panchagarh	Boda	Kismal Bahadernarangani	3	150050	14	30	50	94	94	0
Panchagarh	Boda	Kismal Bahadernarangani	6	150051	17	22	33	72	72	0
Panchagarh	Boda	Kismal Bahadernarangani	4	150052	5	1	6	12	12	0
Panchagarh	Boda	Kismal Bahadernarangani	5	150053	2	0	0	2	2	0
Panchagarh	Boda	Arajigaighata	3	150054	9	18	39	66	65	1	There seem to have been one or more mosquitoes which could have been pooled that were left out of the pools
Panchagarh	Boda	Arajigaighata	2	150055	24	21	45	90	90	0
Panchagarh	Boda	Arajigaighata	1	150056	17	65	20	102	100	2	As 4 complete pools were made, all other mosquitoes were discarded
Panchagarh	Boda	Arajigaighata	5	150057	4	4	0	8	8	0
Panchagarh	Boda	Arajigaighata	4	150058	33	16	20	69	69	0
Panchagarh	Boda	Arajigaighata	6	150059	9	16	12	37	40	-3	Both of the original data recording forms were checked and were accurate, there seems to have been an error in counting at some point.
Panchagarh	Boda	Aroji Gaunrikanta	1	150060	3	17	2	22	22	0
Panchagarh	Boda	Aroji Gaunrikanta	3	150061	2	10	10	22	22	0
Panchagarh	Boda	Aroji Gaunrikanta	2	150062	4	20	9	33	33	0
Panchagarh	Boda	Aroji Gaunrikanta	4	150063	37	20	20	77	77	0
Panchagarh	Boda	Aroji Gaunrikanta	5	150064	64	26	25	115	100	15	As 4 complete pools were made, all other mosquitoes were discarded
Panchagarh	Boda	Aroji Gaunrikanta	6	150065	6	4	4	14	14	0
Panchagarh	Boda	Debottar Babadjote	1	150066	8	5	4	17	17	0
Panchagarh	Boda	Debottar Babadjote	2	150067	3	10	8	21	21	0
Panchagarh	Boda	Debottar Babadjote	3	150068	10	6	5	21	21	0
Panchagarh	Boda	Debottar Babadjote	5	150069	3	4	2	9	9	0
Panchagarh	Boda	Debottar Babadjote	4	150071	5	2	4	11	11	0
Panchagarh	Boda	Dabordanga	1	150072	29	8	2	39	39	0
Panchagarh	Boda	Dabordanga	2	150073	19	9	3	31	31	0
Panchagarh	Boda	Dabordanga	6	150074	17	5	18	40	40	0
Panchagarh	Boda	Dabordanga	3	150075	19	5	9	33	33	0
Panchagarh	Boda	Dabordanga	4	150076	6	11	22	39	39	0
Panchagarh	Boda	Dabordanga	5	150077	7	16	12	35	35	0
Panchagarh	Boda	Sarderpara	1	150078	9	8	5	22	21	1	There seem to have been one or more mosquitoes which could have been pooled that were left out of the pools
Panchagarh	Boda	Sarderpara	2	150079	8	2	2	12	12	0
Panchagarh	Boda	Sarderpara	4	150080	25	10	7	42	42	0
Panchagarh	Boda	Sarderpara	3	150081	21	8	8	37	37	0
Panchagarh	Boda	Sarderpara	5	150082	0	8	3	11	11	0
Panchagarh	Boda	Sarderpara	6	150083	8	3	5	16	16	0
Panchagarh	Debiganj	Karija Bhajni	1	150084	3	3	4	10	10	0
Panchagarh	Debiganj	Karija Bhajni	2	150085	1	1	1	3	3	0
Panchagarh	Debiganj	Karija Bhajni	4	150086	14	30	19	63	63	0
Panchagarh	Debiganj	Karija Bhajni	3	150087	5	8	5	18	18	0
Panchagarh	Debiganj	Karija Bhajni	6	150088	2	1	4	7	7	0
Panchagarh	Debiganj	Karija Bhajni	5	150089	6	10	8	24	24	0
Panchagarh	Debiganj	Baulaganj	1	150090	1	6	3	10	10	0
Panchagarh	Debiganj	Baulaganj	2	150091	5	5	11	21	21	0
Panchagarh	Debiganj	Baulaganj	3	150092	5	38	29	72	72	0
Panchagarh	Debiganj	Baulaganj	4	150093	6	9	1	16	16	0
Panchagarh	Debiganj	Baulaganj	5	150094	3	6	10	19	19	0
Panchagarh	Debiganj	Baulaganj	6	150095	1	3	5	9	9	0
Panchagarh	Debiganj	Kharija Katamhari	1	150096	4	12	3	19	19	0
Panchagarh	Debiganj	Kharija Katamhari	2	150097	1	10	3	14	14	0
Panchagarh	Debiganj	Kharija Katamhari	5	150098	4	31	3	38	38	0
Panchagarh	Debiganj	Kharija Katamhari	3	150099	8	15	0	23	23	0
Panchagarh	Debiganj	Kharija Katamhari	4	150100	2	6	8	16	16	0
Panchagarh	Debiganj	Kharija Katamhari	6	150101	12	13	3	28	28	0
Panchagarh	Debiganj	Natan Bandir	3	150102	9	23	11	43	43	0
Panchagarh	Debiganj	Natan Bandir	4	150103	1	16	2	19	19	0
Panchagarh	Debiganj	Natan Bandir	1	150104	11	15	3	29	29	0
Panchagarh	Debiganj	Natan Bandir	5	150105	11	34	7	52	52	0
Panchagarh	Debiganj	Natan Bandir	6	150106	13	19	16	48	48	0
Panchagarh	Debiganj	Natan Bandir	2	150107	16	15	7	38	38	0
Panchagarh	Debiganj	Rasulpur	6	150108	1	0	3	4	4	0
Panchagarh	Debiganj	Rasulpur	4	150109	1	1	2	4	4	0
Panchagarh	Debiganj	Rasulpur	2	150110	2	5	5	12	12	0
Panchagarh	Debiganj	Rasulpur	5	150111	5	3	6	14	14	0
Panchagarh	Debiganj	Rasulpur	3	150112	7	2	7	16	16	0
Panchagarh	Debiganj	Rasulpur	1	150113	0	1	3	4	4	0
Panchagarh	Debiganj	Hajradanga	4	150114	20	6	4	30	30	0
Panchagarh	Debiganj	Hajradanga	3	150115	3	4	0	7	7	0
Panchagarh	Debiganj	Hajradanga	1	150116	6	11	7	24	16	8
Panchagarh	Debiganj	Hajradanga	6	150117	2	2	2	6	6	0
Panchagarh	Debiganj	Hajradanga	5	150118	0	0	2	2	2	0
Panchagarh	Debiganj	Hajradanga	2	150119	7	8	4	19	18	1	There seem to have been one or more mosquitoes which could have been pooled that were left out of the pools
Panchagarh	Debiganj	Santinagar	1	150120	1	10	3	14	14	0
Panchagarh	Debiganj	Santinagar	2	150121	5	6	1	12	12	0
Panchagarh	Debiganj	Santinagar	3	150122	1	1	2	4	4	0
Panchagarh	Debiganj	Santinagar	4	150123	1	4	3	8	8	0
Panchagarh	Debiganj	Santinagar	5	150124	3	1	1	5	5	0
Panchagarh	Debiganj	Santinagar	6	150125	1	9	1	11	11	0
Panchagarh	Tetulia	Lalgachh	4	150126	4	5	3	12	12	0
Panchagarh	Tetulia	Lalgachh	1	150127	4	4	4	12	12	0
Panchagarh	Tetulia	Lalgachh	6	150128	1	0	1	2	2	0
Panchagarh	Tetulia	Lalgachh	5	150129	3	7	10	20	20	0
Panchagarh	Tetulia	Lalgachh	2	150130	1	2	1	4	4	0
Panchagarh	Tetulia	Lalgachh	3	150131	5	12	2	19	19	0
Panchagarh	Tetulia	Bhutipukur	4	150132	1	5	2	8	8	0
Panchagarh	Tetulia	Bhutipukur	1	150133	6	16	0	22	22	0
Panchagarh	Tetulia	Bhutipukur	3	150134	1	3	5	9	9	0
Panchagarh	Tetulia	Bhutipukur	5	150135	0	2	1	3	3	0
Panchagarh	Tetulia	Bhutipukur	6	150136	3	8	6	17	17	0
Panchagarh	Tetulia	Bhutipukur	2	150137	2	2	4	8	8	0
Panchagarh	Atwari	Rajagaon	1	150138	3	2	0	5	5	0
Panchagarh	Atwari	Rajagaon	2	150139	5	7	0	12	12	0
Panchagarh	Atwari	Rajagaon	3	150140	4	3	0	7	7	0
Panchagarh	Atwari	Rajagaon	4	150141	5	4	2	11	11	0
Panchagarh	Atwari	Rajagaon	5	150142	3	4	2	9	9	0
Panchagarh	Atwari	Rajagaon	6	150143	3	5	6	14	13	1	There seem to have been one or more mosquitoes which could have been pooled that were left out of the pools
Panchagarh	Atwari	Sukhati	1	150144	4	6	2	12	12	0
Panchagarh	Atwari	Sukhati	2	150145	21	15	6	42	42	0
Panchagarh	Atwari	Sukhati	3	150146	2	1	2	5	5	0
Panchagarh	Atwari	Sukhati	4	150147	5	2	0	7	4	3	There seem to have been one or more mosquitoes which could have been pooled that were left out of the pools
Panchagarh	Atwari	Sukhati	5	150147	3	7	2	12	12	0
Panchagarh	Atwari	Sukhati	6	150149	3	6	3	12	12	0
Panchagarh	Atwari	Chameshwari	1	150150	4	2	6	12	12	0
Panchagarh	Atwari	Chameshwari	6	150151	13	3	1	17	17	0
Panchagarh	Atwari	Chameshwari	5	150152	1	3	3	7	7	0
Panchagarh	Atwari	Chameshwari	4	150153	17	5	7	29	29	0
Panchagarh	Atwari	Chameshwari	3	150154	30	40	30	100	100	0
Panchagarh	Atwari	Chameshwari	2	150155	0	2	2	4	4	0
Panchagarh	Atwari	Chhota Dap	3	150156	8	4	4	16	16	0
Panchagarh	Atwari	Chhota Dap	4	150157	14	5	3	22	22	0
Panchagarh	Atwari	Chhota Dap	6	150158	5	11	11	27	27	0
Panchagarh	Atwari	Chhota Dap	2	150159	7	10	13	30	30	0
Panchagarh	Atwari	Chhota Dap	1	150160	17	10	27	54	54	0
Panchagarh	Atwari	Chhota Dap	5	150161	6	3	3	12	12	0
Panchagarh	Tetulia	Gariagachh	1	150162	12	2	8	22	22	0
Panchagarh	Tetulia	Gariagachh	2	150163	3	0	0	3	3	0
Panchagarh	Tetulia	Gariagachh	3	150164	16	5	3	24	24	0
Panchagarh	Tetulia	Gariagachh	4	150165	22	1	4	27	27	0
Panchagarh	Tetulia	Gariagachh	5	150166	0	5	0	5	5	0
Panchagarh	Tetulia	Gariagachh	6	150167	22	11	6	39	39	0
Panchagarh	Tetulia	Brahmatal	5	150168	21	40	44	105	100	5	As 4 complete pools were made, all other mosquitoes were discarded
Panchagarh	Tetulia	Brahmatal	4	150169	4	12	3	19	19	0
Panchagarh	Tetulia	Brahmatal	3	150170	12	5	7	24	24	0
Panchagarh	Tetulia	Brahmatal	2	150171	0	0	2	2	2	0
Panchagarh	Tetulia	Brahmatal	6	150172	5	6	4	15	15	0
Panchagarh	Tetulia	Brahmatal	1	150173	10	5	4	19	19	0
Gaibandha	Palashbari	Boroshimultala	4	150174	3	3	3	9	10	-1	Both of the original data recording forms were checked and were accurate, there seems to have been an error in counting at some point.
Gaibandha	Palashbari	Nuniagari	3	150175	4	5	5	14	13	1
Gaibandha	Palashbari	Nuniagari	1	150176	12	5	13	30	31	-1	Both of the original data recording forms were checked and were accurate, there seems to have been an error in counting at some point.
Gaibandha	Palashbari	Boroshimultala	1	150177	1	2	3	6	6	0
Gaibandha	Sadullahapur	Patilakura	4	150178	2	2	2	6	6	0
Gaibandha	Sadullahapur	Patilakura	3	150179	3	2	4	9	9	0
Gaibandha	Sadullahapur	Patilakura	5	150180	42	14	11	67	67	0
Gaibandha	Sadullahapur	Patilakura	2	150181	42	4	0	46	46	0
Gaibandha	Sadullahapur	Patilakura	6	150182	2	1	2	5	5	0
Gaibandha	Sadullahapur	Patilakura	1	150183	5	4	4	13	13	0
Gaibandha	Sadullahapur	Isabpur	4	150184	7	11	4	22	22	0
Gaibandha	Sadullahapur	Isabpur	5	150185	9	4	7	20	20	0
Gaibandha	Sadullahapur	Isabpur	3	150186	4	4	3	11	11	0
Gaibandha	Sadullahapur	Isabpur	6	150187	1	2	2	5	5	0
Gaibandha	Sadullahapur	Isabpur	2	150188	3	2	2	7	7	0
Gaibandha	Sadullahapur	Isabpur	1	150189	3	5	1	9	9	0
Gaibandha	Sadullahapur	Sreerampur	1	150190	4	0	0	4	4	0
Gaibandha	Sadullahapur	Sreerampur	3	150191	1	0	4	5	5	0
Gaibandha	Sadullahapur	Sreerampur	2	150192	4	1	0	5	5	0
Gaibandha	Sadullahapur	Sreerampur	4	150193	1	5	3	9	9	0
Gaibandha	Sadullahapur	Sreerampur	6	150194	2	3	3	8	8	0
Gaibandha	Sadullahapur	Sreerampur	5	150195	0	0	1	1	1	0
Gaibandha	Sadullahapur	Bhangamore	6	150196	0	1	7	8	8	0
Gaibandha	Sadullahapur	Bhangamore	5	150197	1	0	1	2	2	0
Gaibandha	Sadullahapur	Bhangamore	4	150198	0	3	0	3	3	0
Gaibandha	Sadullahapur	Bhangamore	2	150199	0	3	0	3	3	0
Gaibandha	Sadullahapur	Bhangamore	3	150200	0	3	2	5	5	0
Gaibandha	Sadullahapur	Bhangamore	1	150201	6	8	11	25	25	0
Gaibandha	Sadullahapur	Purbokaslidanga	5	150202	32	23	13	68	68	0
Gaibandha	Sadullahapur	Purbokaslidanga	2	150203	26	14	4	44	44	0
Gaibandha	Sadullahapur	Purbokaslidanga	1	150204	33	36	26	95	95	0
Gaibandha	Sadullahapur	Purbokaslidanga	4	150205	4	0	0	4	4	0
Gaibandha	Sadullahapur	Purbokaslidanga	6	150206	18	12	9	39	39	0
Gaibandha	Sundorganj	Monmoth	1	150207	14	13	18	45	45	0
Gaibandha	Sundorganj	Monmoth	2	150208	0	5	1	6	6	0
Gaibandha	Sundorganj	Monmoth	6	150209	5	5	5	15	15	0
Gaibandha	Sundorganj	Monmoth	4	150210	8	55	17	80	80	0
Gaibandha	Sundorganj	Monmoth	3	150211	6	2	7	15	14	1	There seem to have been one or more mosquitoes which could have been pooled that were left out of the pools
Gaibandha	Sundorganj	Monmoth	5	150212	11	5	2	18	18	0
Gaibandha	Sundorganj	Modhya Belka	3	150213	1	61	33	95	95	0
Gaibandha	Sundorganj	Modhya Belka	1	150214	6	10	5	21	21	0
Gaibandha	Sundorganj	Modhya Belka	4	150215	19	9	6	34	34	0
Gaibandha	Sundorganj	Modhya Belka	2	150216	64	27	18	109	100	9	As 4 complete pools were made, all other mosquitoes were discarded
Gaibandha	Sundorganj	Modhya Belka	5	150217	13	49	33	95	95	0
Gaibandha	Sundorganj	Modhya Belka	6	150218	2	7	8	17	18	-1	Both of the original data recording forms were checked and were accurate, there seems to have been an error in counting at some point.
Gaibandha	Sundorganj	Poschim Khamar	1	150219	14	12	0	26	26	0
Gaibandha	Sundorganj	Poschim Khamar	2	150220	14	19	19	52	52	0
Gaibandha	Sundorganj	Poschim Khamar	3	150221	6	15	11	32	32	0
Gaibandha	Sundorganj	Poschim Khamar	4	150222	6	2	10	18	18	0
Gaibandha	Sundorganj	Poschim Khamar	6	150223	1	13	5	19	19	0
Gaibandha	Sundorganj	Poschim Khamar	5	150224	18	30	28	76	76	0
Gaibandha	Sundorganj	Uttar Rajibpur	5	150225	23	33	32	88	90	-2	Both of the original data recording forms were checked and were accurate, there seems to have been an error in counting at some point.
Gaibandha	Sundorganj	Uttar Rajibpur	6	150226	9	19	4	32	34	-2	Both of the original data recording forms were checked and were accurate, there seems to have been an error in counting at some point.
Gaibandha	Sundorganj	Uttar Rajibpur	4	150227	7	34	30	71	71	0
Gaibandha	Sundorganj	Uttar Rajibpur	1	150228	1	4	4	9	9	0
Gaibandha	Sundorganj	Uttar Rajibpur	2	150229	4	2	1	7	7	0
Gaibandha	Sundorganj	Uttar Rajibpur	3	150230	3	9	14	26	26	0
Gaibandha	Sundorganj	Utlar Sreepur	1	150231	8	7	2	17	17	0
Gaibandha	Sundorganj	Utlar Sreepur	2	150232	14	17	16	47	47	0
Gaibandha	Sundorganj	Utlar Sreepur	5	150233	7	12	5	24	24	0
Gaibandha	Sundorganj	Utlar Sreepur	6	150234	6	1	8	15	15	0
Gaibandha	Sundorganj	Utlar Sreepur	3	150235	2	2	2	6	6	0
Gaibandha	Sundorganj	Utlar Sreepur	4	150236	0	2	4	6	6	0
Gaibandha	Sundorganj	Boalia	1	150237	20	13	9	42	42	0
Gaibandha	Sundorganj	Boalia	2	150238	21	9	5	35	35	0
Gaibandha	Sundorganj	Boalia	3	150239	23	15	17	55	55	0
Gaibandha	Sundorganj	Boalia	4	150240	25	15	9	49	49	0
Gaibandha	Sundorganj	Boalia	5	150241	26	10	5	41	41	0
Gaibandha	Sundorganj	Boalia	6	150242	16	12	12	40	40	0
Panchagarh	Sadar	Ratanibari	1	150243	42	30	17	89	89	0
Panchagarh	Sadar	Ratanibari	2	150244	38	34	7	79	79	0
Panchagarh	Sadar	Ratanibari	3	150245	5	10	6	21	21	0
Panchagarh	Sadar	Ratanibari	4	150246	10	9	11	30	30	0
Panchagarh	Sadar	Ratanibari	5	150247	25	17	12	54	54	0
Panchagarh	Sadar	Ratanibari	6	150248	42	39	6	87	87	0
Gaibandha	Palashbari	Nuniagari	5	150253	2	0	0	2	2	0
Gaibandha	Palashbari	Gorabanda	4	150254	1	0	0	1	1	0
Gaibandha	Palashbari	Moradatia	6	150255	0	0	1	1	1	0
Gaibandha	Palashbari	Moradatia	3	150257	6	0	3	9	9	0
Gaibandha	Palashbari	Moradatia	1	150258	2	0	2	4	3	1	There seem to have been one or more mosquitoes which could have been pooled that were left out of the pools
Gaibandha	Palashbari	Moradatia	4	150259	1	1	0	2	2	0
Gaibandha	Palashbari	Moradatia	2	150260	2	1	0	3	3	0
Gaibandha	Palashbari	Gorabanda	2	150261	4	4	14	22	22	0
Gaibandha	Palashbari	Gorabanda	6	150262	0	0	1	1	2	-1	Both of the original data recording forms were checked and were accurate, there seems to have been an error in counting at some point.
Gaibandha	Palashbari	Gorabanda	5	150263	0	1	0	1	0	1	There seem to have been one or more mosquitoes which could have been pooled that were left out of the pools
Gaibandha	Palashbari	Gorabanda	3	150264	1	1	1	3	3	0
Gaibandha	Palashbari	Gorabanda	1	150265	0	0	4	4	4	0
Gaibandha	Palashbari	Bichramgachi	1	150266	2	1	0	3	3	0
Gaibandha	Palashbari	Bichramgachi	6	150267	4	3	0	7	7	0
Gaibandha	Palashbari	Bichramgachi	3	150268	1	1	1	3	3	0
Gaibandha	Palashbari	Bichramgachi	4	150269	3	2	4	9	9	0
Gaibandha	Palashbari	Bichramgachi	5	150270	0	1	3	4	4	0
Gaibandha	Palashbari	Bichramgachi	2	150271	10	11	9	30	30	0
Gaibandha	Palashbari	Amlagachi	3	150272	3	0	0	3	3	0
Gaibandha	Palashbari	Amlagachi	4	150273	11	5	10	26	26	0
Gaibandha	Palashbari	Amlagachi	5	150274	7	4	1	12	12	0
Gaibandha	Palashbari	Amlagachi	2	150275	2	3	2	7	7	0
Gaibandha	Palashbari	Amlagachi	6	150276	3	1	2	6	6	0
Gaibandha	Palashbari	Amlagachi	1	150277	4	1	1	6	6	0
Gaibandha	Palashbari	Pabnapur	5	150278	0	3	0	3	3	0
Gaibandha	Palashbari	Pabnapur	6	150279	0	1	3	4	4	0
Gaibandha	Palashbari	Pabnapur	3	150280	0	3	2	5	5	0
Gaibandha	Palashbari	Pabnapur	4	150281	0	8	4	12	12	0
Gaibandha	Palashbari	Pabnapur	2	150282	5	2	12	19	19	0
Gaibandha	Palashbari	Pabnapur	1	150283	1	2	1	4	4	0
Gaibandha	Palashbari	Haripur	1	150284	1	0	1	2	2	0
Gaibandha	Palashbari	Haripur	2	150285	1	0	4	5	5	0
Gaibandha	Palashbari	Haripur	3	150286	2	0	4	6	5	1	There seem to have been one or more mosquitoes which could have been pooled that were left out of the pools
Gaibandha	Palashbari	Haripur	6	150287	2	0	6	8	8	0
Gaibandha	Palashbari	Haripur	4	150288	3	6	3	12	12	0
Gaibandha	Palashbari	Haripur	5	150289	1	0	0	1	1	0
Gaibandha	Palashbari	Boroshimultala	5	150290	1	1	2	4	4	0
Gaibandha	Palashbari	Nuniagari	2	150291	9	14	17	40	39	1	Collection is correct, on pool sheet 2 pools are included (25, 16)
Gaibandha	Palashbari	Boroshimultala	3	150292	1	2	5	8	7	1	There seem to have been one or more mosquitoes which could have been pooled that were left out of the pools
Gaibandha	Palashbari	Boroshimultala	2	150293	0	1	1	2	2	0
Gaibandha	Palashbari	Nuniagari	6	150294	2	2	10	14	13	1	There seem to have been one or more mosquitoes which could have been pooled that were left out of the pools
Gaibandha	Palashbari	Boroshimultala	6	150295	2	3	32	37	41	-4	Both of the original data recording forms were checked and were accurate, there seems to have been an error in counting at some point.
Gaibandha	Palashbari	Nuniagari	4	150296	2	3	0	5	5	0
Gaibandha	Sadullahapur	Monduyar	4	150297	11	4	6	21	21	0
Gaibandha	Sadullahapur	Monduyar	6	150298	12	6	0	18	18	0
Gaibandha	Sadullahapur	Monduyar	3	150301	2	6	3	11	11	0
Gaibandha	Sadullahapur	Monduyar	5	150302	0	1	2	3	3	0
Gaibandha	Sadullahapur	Monduyar	2	150303	0	1	0	1	1	0
Gaibandha	Sadullahapur	Monduyar	1	150304	0	0	6	6	6	0
Gaibandha	Sadullahapur	Chhaigari Gobindapur	1	150305	6	1	0	7	7	0
Gaibandha	Sadullahapur	Chhaigari Gobindapur	3	150307	4	2	1	7	7	0
Gaibandha	Sadullahapur	Chhaigari Gobindapur	4	150308	4	3	1	8	8	0
Gaibandha	Sadullahapur	Chhaigari Gobindapur	5	150309	9	4	8	21	21	0
Gaibandha	Sadullahapur	Chhaigari Gobindapur	6	150310	10	1	2	13	13	0
Gaibandha	Sadullahapur	Kunjo Mahipur	6	150311	3	0	2	5	5	0
Gaibandha	Sadullahapur	Kunjo Mahipur	4	150312	0	2	7	9	9	0
Gaibandha	Sadullahapur	Kunjo Mahipur	5	150313	11	7	15	33	33	0
Gaibandha	Sadullahapur	Kunjo Mahipur	3	150314	8	10	3	21	21	0
Gaibandha	Sadullahapur	Kunjo Mahipur	2	150315	5	6	3	14	14	0
Gaibandha	Sadullahapur	Kunjo Mahipur	1	150316	8	3	6	17	17	0
Panchagarh	Boda	Debottar Babadjote	6	150317	12	32	12	56	56	0
Gaibandha	Sundorganj	Bhati Kapasia	1	150318	1	0	1	2	2	0
Gaibandha	Sundorganj	Bhati Kapasia	2	150319	2	1	1	4	4	0
Gaibandha	Sundorganj	Bhati Kapasia	3	150320	0	0	2	2	2	0
Gaibandha	Sundorganj	Bhati Kapasia	6	150321	0	0	2	2	2	0
Gaibandha	Sundorganj	Bhati Kapasia	4	150322	1	0	0	1	1	0
Gaibandha	Sundorganj	Bhati Kapasia	5	150323	1	0	4	5	5	0
Gaibandha	Sundorganj	Dakshin Sicha	4	150324	2	2	5	9	9	0
Gaibandha	Sundorganj	Dakshin Sicha	2	150325	1	3	16	20	20	0
Gaibandha	Sundorganj	Dakshin Sicha	3	150326	2	0	6	8	8	0
Gaibandha	Sundorganj	Dakshin Sicha	1	150327	0	1	1	2	2	0
Gaibandha	Sundorganj	Dakshin Sicha	5	150328	6	12	13	31	31	0
Gaibandha	Sundorganj	Dakshin Sicha	6	150329	2	2	11	15	15	0
Gaibandha	Sundorganj	Chachia Ninganj	1	150330	1	4	4	9	9	0
Gaibandha	Sundorganj	Chachia Ninganj	2	150331	6	4	0	10	10	0
Gaibandha	Sundorganj	Chachia Ninganj	3	150332	1	2	0	3	3	0
Gaibandha	Sundorganj	Chachia Ninganj	4	150333	0	2	6	8	8	0
Gaibandha	Sundorganj	Chachia Ninganj	5	150334	1	1	1	3	3	0
Gaibandha	Sundorganj	Chachia Ninganj	6	150335	4	1	4	9	9	0
Gaibandha	Sundorganj	Gupalchanan	1	150336	0	0	1	1	1	0
Gaibandha	Sundorganj	Gupalchanan	2	150337	21	21	55	97	97	0
Gaibandha	Sundorganj	Gupalchanan	3	150338	2	1	18	21	21	0
Gaibandha	Sundorganj	Gupalchanan	4	150339	4	5	6	15	15	0
Gaibandha	Sundorganj	Gupalchanan	5	150340	5	0	0	5	5	0
Gaibandha	Sundorganj	Gupalchanan	6	150341	4	13	11	28	28	0
Gaibandha	Sundorganj	Choygoria	2	150342	0	6	4	10	10	0
Gaibandha	Sundorganj	Choygoria	4	150343	5	12	5	22	22	0
Gaibandha	Sundorganj	Choygoria	1	150344	13	6	5	24	24	0
Gaibandha	Sundorganj	Choygoria	3	150345	33	21	122	176	100	76	As 4 complete pools were made, all other mosquitoes were discarded
Gaibandha	Sundorganj	Nurertari	6	150346	8	4	10	22	22	0
Gaibandha	Sundorganj	Nurertari	5	150347	17	7	5	29	29	0
Gaibandha	Sundorganj	Nurertari	4	150348	20	26	9	55	55	0
Gaibandha	Sundorganj	Nurertari	3	150349	4	13	9	26	26	0
Gaibandha	Sundorganj	Nurertari	2	150350	34	52	25	111	100	11	As 4 complete pools were made, all other mosquitoes were discarded
Gaibandha	Sundorganj	Nurertari	1	150351	14	53	47	114	100	14	As 4 complete pools were made, all other mosquitoes were discarded
Gaibandha	Sundorganj	Talksarbananda	4	150355	10	8	10	28	28	0
Gaibandha	Sundorganj	Talksarbananda	3	150356	12	7	8	27	27	0
Gaibandha	Sundorganj	Talksarbananda	1	150357	3	9	11	23	23	0
Gaibandha	Sundorganj	Talksarbananda	2	150358	50	26	28	104	100	4	As 4 complete pools were made, all other mosquitoes were discarded
Gaibandha	Sundorganj	Talksarbananda	5	150359	6	9	9	24	24	0
Gaibandha	Sundorganj	Talksarbananda	6	150360	17	6	0	23	23	0
Gaibandha	Sundorganj	Sikarmaripara	1	150361	15	15	14	44	43	1	There seem to have been one or more mosquitoes which could have been pooled that were left out of the pools
Gaibandha	Sundorganj	Sikarmaripara	6	150362	15	20	12	47	47	0
Gaibandha	Sundorganj	Sikarmaripara	5	150363	41	35	24	100	100	0
Gaibandha	Sundorganj	Sikarmaripara	4	150364	18	15	4	37	37	0
Gaibandha	Sundorganj	Sikarmaripara	3	150365	9	12	10	31	31	0
Gaibandha	Sundorganj	Sikarmaripara	2	150366	9	3	7	19	18	1	There seem to have been one or more mosquitoes which could have been pooled that were left out of the pools
Gaibandha	Sundorganj	Choygoria	6	150367	18	21	16	55	55	0
Gaibandha	Sundorganj	Choygoria	5	150368	38	80	80	198	100	98	As 4 complete pools were made, all other mosquitoes were discarded
Panchagarh	Sadar	Nalkura	1	150376	11	9	9	29	29	0
Panchagarh	Sadar	Nalkura	2	150377	65	29	17	111	100	11	As 4 complete pools were made, all other mosquitoes were discarded
Panchagarh	Sadar	Nalkura	3	150378	20	14	21	55	55	0
Panchagarh	Sadar	Nalkura	4	150379	11	18	23	52	52	0
Panchagarh	Sadar	Nalkura	5	150380	13	24	14	51	51	0
Panchagarh	Sadar	Nalkura	6	150381	5	13	2	20	20	0
Gaibandha	Sadullahapur	Purbokaslidanga	3	150382	46	25	10	81	81	0

## Sheet: Village data
Villages in Bangladesh where traps were deployed, and the dates of trapping
District	Upazilla	Village	Population	Trapping dates
Gaibandha	Palashbari	Moradatia		September 28-30, 2016
Gaibandha	Palashbari	Gorabanda		September 28-30, 2016
Gaibandha	Palashbari	Pabnapur		September 28-30, 2016
Gaibandha	Palashbari	Haripur		September 28-30, 2016
Gaibandha	Palashbari	Bichramgachi		September 28-30, 2016
Gaibandha	Palashbari	Amlagachi		September 28-30, 2016
Gaibandha	Palashbari	Boroshimultala		September 28-30, 2016
Gaibandha	Palashbari	Nuniagari		September 28-30, 2016
Gaibandha	Sadullahapur	Bhangamore		October 2-4, 2016
Gaibandha	Sadullahapur	Sreerampur		October 2-4, 2016
Gaibandha	Sadullahapur	Monduyar		October 2-4, 2016
Gaibandha	Sadullahapur	Purbokaslidanga		October 2-4, 2016
Gaibandha	Sadullahapur	Patilakura		October 2-4, 2016
Gaibandha	Sadullahapur	Isabpur		October 2-4, 2016
Gaibandha	Sadullahapur	Chhaigari Gobindapur		October 2-4, 2016
Gaibandha	Sadullahapur	Kunjo Mahipur		October 2-4, 2016
Gaibandha	Sundorganj	Gupalchanan		October 6-8, 2016
Gaibandha	Sundorganj	Chachia Ninganj		October 6-8, 2016
Gaibandha	Sundorganj	Choygoria		October 6-8, 2016
Gaibandha	Sundorganj	Nurertari		October 6-8, 2016
Gaibandha	Sundorganj	Talksarbananda		October 6-8, 2016
Gaibandha	Sundorganj	Sikarmaripara		October 6-8, 2016
Gaibandha	Sundorganj	Dakshin Sicha		October 6-8, 2016
Gaibandha	Sundorganj	Bhati Kapasia		October 6-8, 2016
Gaibandha	Sundorganj	Monmoth		October 9-11, 2016
Gaibandha	Sundorganj	Poschim Khamar		October 9-11, 2016
Gaibandha	Sundorganj	Modhya Belka		October 9-11, 2016
Gaibandha	Sundorganj	Uttar Rajibpur		October 9-11, 2016
Gaibandha	Sundorganj	Utlar Sreepur		October 9-11, 2016
Gaibandha	Sundorganj	Boalia		October 9-11, 2016
Panchagarh	Atwari	Chameshwari		October 19-21, 2016
Panchagarh	Atwari	Chhota Dap		October 19-21, 2016
Panchagarh	Atwari	Rajagaon		October 19-21, 2016
Panchagarh	Atwari	Sukhati		October 19-21, 2016
Panchagarh	Tetulia	Bhutipukur		October 19-21, 2016
Panchagarh	Tetulia	Brahmatal		October 19-21, 2016
Panchagarh	Tetulia	Gariagachh		October 19-21, 2016
Panchagarh	Tetulia	Lalgachh		October 19-21, 2016
Panchagarh	Debiganj	Baulaganj		October 23-25, 2016
Panchagarh	Debiganj	Hajradanga		October 23-25, 2016
Panchagarh	Debiganj	Karija Bhajni		October 23-25, 2016
Panchagarh	Debiganj	Kharija Katamhari		October 23-25, 2016
Panchagarh	Debiganj	Natan Bandir		October 23-25, 2016
Panchagarh	Debiganj	Rasulpur		October 23-25, 2016
Panchagarh	Debiganj	Santinagar		October 23-25, 2016
Panchagarh	Boda	Arajigaighata		October 26-28, 2016
Panchagarh	Boda	Aroji Gaunrikanta		October 26-28, 2016
Panchagarh	Boda	Berashashi		October 26-28, 2016
Panchagarh	Boda	Dabordanga		October 26-28, 2016
Panchagarh	Boda	Debottar Babadjote		October 26-28, 2016
Panchagarh	Boda	Kismal Bahadernarangani		October 26-28, 2016
Panchagarh	Boda	Sarderpara		October 26-28, 2016
Panchagarh	Sadar	Chandpara		October 30-November 1, 2016
Panchagarh	Sadar	Ghatiapara		October 30-November 1, 2016
Panchagarh	Sadar	Goalpara		October 30-November 1, 2016
Panchagarh	Sadar	Nalkura		October 30-November 1, 2016
Panchagarh	Sadar	Nunia Para		October 30-November 1, 2016
Panchagarh	Sadar	Ratanibari		October 30-November 1, 2016
Panchagarh	Sadar	Surivita		October 30-November 1, 2016
Panchagarh	Sadar	Tutapakhuria		October 30-November 1, 2016

## Sheet: Key
Collection data
T	Team that conducted the collections
District	District where collections were made
Sub-district/ Upazila	Sub-district/upazilla where collections were made
Village/ Community	Village/community where collections were made
Trap site	Number of trap site where traps were placed
Date	The date that gravid traps were collected
Barcode	Barcode associated with trap site
Night	Night of trapping (1st, 2nd, or 3rd)
Pool data 1
District	District where collections were made
Sub-district/ Upazila	Sub-district/upazilla where collections were made
Village/ Community	Village/community where collections were made
Date	Date of PCR
Barcode	Barcode associated with trap site
Number of mosquitoes in pool	Number of mosquitoes in pool
Pool	Order of pool, eg. 1 = 1st pool, 2 = second pool, etc.
Complete pool?	Does the pool have 25 mosquitoes? 1= yes, 0 = no
Positive for W. bancrofti DNA?	Did the pool test positive for W. bancrofti DNA? 1= yes, 0 = no
Pool data 2
District	District where collections were made
Sub-district/Upazilla	Sub-district/upazilla where collections were made
Village/Community	Village/community where collections were made
Trap site	Number of trap site where traps were placed
Barcode	Barcode associated with trap site
Night 1	Number of intact female Cx. quinquefasciatus collected on the first night of trapping
Night 2	Number of intact female Cx. quinquefasciatus collected on the second night of trapping
Night 3	Number of intact female Cx. quinquefasciatus collected on the third night of trapping
Sum of three nights	Night 1 + Night 2 + Night 3
Total pooled	Number of Cx. quinquefasciatus recorded on pooling form
Difference	The number of mosquitoes remaining when the total number reported pooled was subtracted from the sum of the three nights of trapping
Notes	Any notes on the pools
Village data
District	District where collections were made
Upazilla	Sub-district/upazilla where collections were made
Village	Village/community where collections were made
Population	Population of village
Trapping dates	The dates which traps were set
